# Supplementary material for: Development and Evaluation of SoySNP50K, a High-Density Genotyping Array for Soybean
Source: PLoS One. 2013 Jan 25;8(1):e54985. doi: 10.1371/journal.pone.0054985 (PMC3555945; doi:10.1371/journal.pone.0054985)
Supplement: Table S2 — Average Fst G. soja vs. Landraces and Fst Elite cultivars vs. Landraces in 100 kbp windows along each chromosome. (XLSX) [file pone.0054985.s002.xlsx]

## Sheet: Fst_merged along chromosome
Table S2. Average Fst G. soja vs. Landraces and Fst Elite cultivars vs. Landraces in 100kbp windows along each chromosome
Chromosome	Start position	End position	Average Fst G. soja vs. Landraces	Average Fst Elite cultivars vs. Landraces
Gm01	1	100000	0.269338	0.184571
Gm01	100001	200000	0.276773	0.161563
Gm01	200001	300000	0.205299	0.182594
Gm01	300001	400000	0.377692	0.083474
Gm01	400001	500000	0.0844615	0.0920038
Gm01	500001	600000	0.213412	0.12595
Gm01	600001	700000	0.30391	0.105315
Gm01	700001	800000	0.22121	0.354765
Gm01	800001	900000	0.065986	0.174212
Gm01	900001	1000000	0.194129	0.178077
Gm01	1000001	1100000	0.349222	0.023058
Gm01	1100001	1200000	0.08902	0.005075
Gm01	1200001	1300000	0.08412	0.114925
Gm01	1300001	1400000	0.139592	0.165981
Gm01	1400001	1500000	0.071891	0.213168
Gm01	1500001	1600000	0.0762236	0.171908
Gm01	1600001	1700000	0.135203	0.19512
Gm01	1700001	1800000	0.034775	0.24153
Gm01	1800001	1900000	0.108192	0.323192
Gm01	1900001	2000000	0.213317	0.265223
Gm01	2000001	2100000	0.180116	0.350272
Gm01	2100001	2200000	0.141309	0.170559
Gm01	2200001	2300000	0.233947	0.147435
Gm01	2300001	2400000	0.43706	0.036924
Gm01	2400001	2500000	0.497913	0.0175467
Gm01	2500001	2600000	0.236891	0.167707
Gm01	2600001	2700000	0.305723	0.127827
Gm01	2700001	2800000	0.332122	0.104968
Gm01	2800001	2900000	0.1274	0.2909
Gm01	2900001	3000000	0.45027	0.12547
Gm01	3000001	3100000	0.327349	0.11203
Gm01	3100001	3200000	0.215838	0.103592
Gm01	3200001	3300000	0.222745	0.0197412
Gm01	3300001	3400000	0.086275	0.0015225
Gm01	3400001	3500000	0.207203	0.0408433
Gm01	3500001	3600000	0.319597	0.0777278
Gm01	3600001	3700000	0.283622	0.104048
Gm01	3700001	3800000	0.138712	0.098305
Gm01	3800001	3900000	0.2031	0.042717
Gm01	3900001	4000000	0.322026	0.0349629
Gm01	4000001	4100000	0.251148	0.214865
Gm01	4100001	4200000	0.203416	0.1651
Gm01	4200001	4300000	0.115495	0.312348
Gm01	4300001	4400000	0.28032	0.16195
Gm01	4400001	4500000	0.175485	0.199467
Gm01	4500001	4600000	0.130269	0.103157
Gm01	4600001	4700000	0.122402	0.0560464
Gm01	4700001	4800000	0.221618	0.0251933
Gm01	4800001	4900000	0.098672	0.014304
Gm01	4900001	5000000	0.210904	0.020821
Gm01	5000001	5100000	0.365783	0.00339
Gm01	5100001	5200000	0.111127	0.0266311
Gm01	5200001	5300000	0.00961222	0.0236433
Gm01	5300001	5400000	0.399	0.05295
Gm01	5400001	5500000	0.089775	0.02521
Gm01	5500001	5600000	0.17816	0.0753167
Gm01	5600001	5700000	0.01541	0
Gm01	5700001	5800000	0.33168	0
Gm01	5800001	5900000	0.29122	0
Gm01	5900001	6000000	0.169155	0.000805
Gm01	6000001	6100000	0.46354	0
Gm01	6100001	6200000	0.330055	0
Gm01	6200001	6300000	0.32484	0
Gm01	6300001	6400000	0	0
Gm01	6400001	6500000	0.29457	0
Gm01	6600001	6700000	0.208083	0.0883633
Gm01	6700001	6800000	0.186875	0.23979
Gm01	6800001	6900000	0	0.27954
Gm01	6900001	7000000	0.10011	0.267585
Gm01	7000001	7100000	0.26897	0.26156
Gm01	7100001	7200000	0.17624	0.06944
Gm01	7200001	7300000	0.32772	0.127535
Gm01	7300001	7400000	0.03008	0.174495
Gm01	7400001	7500000	0.05418	0.183623
Gm01	7500001	7600000	0.24832	0.36357
Gm01	7600001	7700000	0.38155	0.2424
Gm01	7800001	7900000	0.49992	0.14996
Gm01	7900001	8000000	0.19646	0.162447
Gm01	8000001	8100000	0.73603	0.14996
Gm01	8100001	8200000	0.60695	0.16711
Gm01	8200001	8300000	0.57974	0.16711
Gm01	8300001	8400000	0.60662	0.16711
Gm01	8400001	8500000	0.20863	0.08869
Gm01	8500001	8600000	0.41788	0.15928
Gm01	8600001	8700000	0.429365	0.272785
Gm01	8700001	8800000	0.119183	0.384437
Gm01	8800001	8900000	0.4191	0.24398
Gm01	8900001	9000000	0.43402	0.1344
Gm01	9000001	9100000	0.117035	0.19823
Gm01	9100001	9200000	0.24874	0.19418
Gm01	9200001	9300000	0.141747	0.19777
Gm01	9300001	9400000	0.33808	0.198345
Gm01	9400001	9500000	0.42868	0.18906
Gm01	9600001	9700000	0.429037	0.205017
Gm01	9700001	9800000	0.315095	0.14633
Gm01	9900001	10000000	0.64015	0.18577
Gm01	10000001	10100000	0.48838	0.17493
Gm01	10100001	10200000	0.641595	0.17131
Gm01	10200001	10300000	0.41256	0.17493
Gm01	10500001	10600000	0.62127	0.17017
Gm01	10600001	10700000	0.60092	0.17493
Gm01	10700001	10800000	0.472385	0.22068
Gm01	10900001	11000000	0.26533	0.10698
Gm01	11000001	11100000	0.38438	0.21372
Gm01	11100001	11200000	0.202345	0.207645
Gm01	11200001	11300000	0.22611	0.197715
Gm01	11500001	11600000	0.11093	0.09474
Gm01	11600001	11700000	0.57246	0.09474
Gm01	11800001	11900000	0.06848	0.26651
Gm01	11900001	12000000	0.78705	0.14737
Gm01	12200001	12300000	0.06786	0.10526
Gm01	12500001	12600000	0.2562	0.02149
Gm01	12800001	12900000	0.00696	0.23637
Gm01	12900001	13000000	0.06048	0.10526
Gm01	13200001	13300000	0.25263	0.09226
Gm01	13300001	13400000	0.346765	0.07294
Gm01	13700001	13800000	0.51114	0
Gm01	13800001	13900000	0.48378	0
Gm01	13900001	14000000	0.30115	0.00146
Gm01	14000001	14100000	0.386133	0.00097
Gm01	14200001	14300000	0.32376	0.00146
Gm01	14300001	14400000	0.10369	0
Gm01	14400001	14500000	0.47252	0
Gm01	14600001	14700000	0.54618	0
Gm01	14700001	14800000	0.45447	0
Gm01	14800001	14900000	0.09204	0.0859767
Gm01	14900001	15000000	0.214645	0.00435
Gm01	15100001	15200000	0.51114	0
Gm01	15200001	15300000	0.49086	0
Gm01	15700001	15800000	0.61906	0.03772
Gm01	15800001	15900000	0.51114	0
Gm01	15900001	16000000	0.47065	0
Gm01	16000001	16100000	0.27953	0.00013
Gm01	16100001	16200000	0.57181	0
Gm01	16300001	16400000	0.24873	0
Gm01	16400001	16500000	0.45348	0
Gm01	16600001	16700000	0.52567	0.14737
Gm01	16800001	16900000	0.31847	0.14737
Gm01	17000001	17100000	0.81276	0.14737
Gm01	17300001	17400000	0.6901	0.14737
Gm01	17400001	17500000	0.53222	0
Gm01	17700001	17800000	0.70371	0.14737
Gm01	18200001	18300000	0.19149	0.16091
Gm01	18900001	19000000	0.08561	0.06479
Gm01	19100001	19200000	0.90034	0.03145
Gm01	19200001	19300000	0.81994	0
Gm01	19300001	19400000	0.78437	0.03158
Gm01	19900001	20000000	0.11766	0.26652
Gm01	20400001	20500000	0.11121	0.271075
Gm01	20500001	20600000	0.11702	0.27825
Gm01	21100001	21200000	0.84302	0.03158
Gm01	21200001	21300000	0.87599	0.03158
Gm01	21800001	21900000	0.611777	0.0176067
Gm01	21900001	22000000	0.09824	0.06534
Gm01	22200001	22300000	0.41139	0.23759
Gm01	22400001	22500000	0.26252	0.04867
Gm01	22500001	22600000	0.86586	0.05227
Gm01	22900001	23000000	0.56584	0.05356
Gm01	23100001	23200000	0.35232	0
Gm01	23400001	23500000	0.52747	0.05356
Gm01	23500001	23600000	0.45813	0.005815
Gm01	23700001	23800000	0.40705	0.05176
Gm01	24000001	24100000	0.51473	0.05356
Gm01	24300001	24400000	0.88704	0.05356
Gm01	24500001	24600000	0.650325	0.07621
Gm01	24700001	24800000	0.54851	0.101645
Gm01	25400001	25500000	0.91779	0.02149
Gm01	25600001	25700000	0.91271	0.0108
Gm01	26100001	26200000	0.81174	0
Gm01	26800001	26900000	0.76074	0
Gm01	27100001	27200000	0.15054	0.15862
Gm01	27400001	27500000	0.07186	0.31821
Gm01	27500001	27600000	0.33701	0
Gm01	27600001	27700000	0.3327	0
Gm01	27700001	27800000	0.55465	0
Gm01	27900001	28000000	0.3317	0
Gm01	28100001	28200000	0.593785	0
Gm01	28200001	28300000	0.30537	0
Gm01	28300001	28400000	0.371155	0
Gm01	28600001	28700000	0.3153	0
Gm01	28700001	28800000	0.37594	0
Gm01	28800001	28900000	0.45244	0.00584
Gm01	29000001	29100000	0.08503	0
Gm01	29100001	29200000	0.08273	0
Gm01	29300001	29400000	0.5081	0
Gm01	29500001	29600000	0.32106	0
Gm01	29600001	29700000	0.31557	0.00291
Gm01	29900001	30000000	0.296735	0.001455
Gm01	30000001	30100000	0.51114	0
Gm01	30100001	30200000	0.86234	0.20582
Gm01	30200001	30300000	0.34363	0.00146
Gm01	30300001	30400000	0.406145	6.5e-05
Gm01	30400001	30500000	0.278	0.00291
Gm01	30600001	30700000	0.08657	0.00146
Gm01	30700001	30800000	0.08657	0.00013
Gm01	30800001	30900000	0.119225	0.062205
Gm01	31000001	31100000	0.50784	0
Gm01	31100001	31200000	0.27491	0
Gm01	31300001	31400000	0.04291	0.04686
Gm01	31400001	31500000	0.25625	0.03945
Gm01	31500001	31600000	0.51014	0
Gm01	31600001	31700000	0.45888	0
Gm01	31700001	31800000	0.17699	0.09947
Gm01	31800001	31900000	0.30233	0.02594
Gm01	32000001	32100000	0.47367	0.14769
Gm01	32100001	32200000	0.54688	0.20439
Gm01	32200001	32300000	0	0.220585
Gm01	32300001	32400000	0.06443	0.1973
Gm01	32400001	32500000	0.051315	0.193465
Gm01	32500001	32600000	0.144083	0.203
Gm01	32600001	32700000	0.18181	0.2193
Gm01	32700001	32800000	0.03408	0.34983
Gm01	32800001	32900000	0.517395	0.251225
Gm01	33200001	33300000	0.64161	0.08845
Gm01	33500001	33600000	0.19802	0.12834
Gm01	33800001	33900000	0.42276	0.25416
Gm01	33900001	34000000	0.06554	0.13684
Gm01	34000001	34100000	0.263395	0.145905
Gm01	34300001	34400000	0.25255	0.07493
Gm01	34400001	34500000	0.38101	0
Gm01	34500001	34600000	0	0.0179
Gm01	34600001	34700000	0.50135	0.00622
Gm01	34700001	34800000	0.0303	0.1767
Gm01	34800001	34900000	0.8098	0
Gm01	34900001	35000000	0.71598	0.05105
Gm01	35000001	35100000	0.77828	0
Gm01	35200001	35300000	0.28009	0.12632
Gm01	35300001	35400000	0.33546	0.0709967
Gm01	35400001	35500000	0.78942	0
Gm01	35500001	35600000	0.739565	0.003465
Gm01	35600001	35700000	0.336075	0.045395
Gm01	35700001	35800000	0.43335	0.03404
Gm01	35800001	35900000	0.768645	0
Gm01	35900001	36000000	0.273677	0.00291333
Gm01	36000001	36100000	0.710847	0.00528667
Gm01	36100001	36200000	0.36037	0.006725
Gm01	36200001	36300000	0.327255	0.000705
Gm01	36300001	36400000	0.471597	0.00300333
Gm01	36500001	36600000	0.06177	0.08421
Gm01	36600001	36700000	0.54204	0.03339
Gm01	36700001	36800000	0.363203	0.09712
Gm01	36800001	36900000	0.364087	0.09712
Gm01	36900001	37000000	0.310875	0.06842
Gm01	37000001	37100000	0.67631	0
Gm01	37100001	37200000	0.64522	0
Gm01	37200001	37300000	0.46912	0.14353
Gm01	37300001	37400000	0.38899	0.04881
Gm01	37400001	37500000	0.15698	0.0213
Gm01	37500001	37600000	0.12019	0.05066
Gm01	37600001	37700000	0.000375	0.064695
Gm01	37700001	37800000	0.58937	0.04881
Gm01	37900001	38000000	0	0.0767767
Gm01	38000001	38100000	0.227293	0.0747467
Gm01	38200001	38300000	0.10129	0.06983
Gm01	38300001	38400000	0	0
Gm01	38400001	38500000	0.67016	0.0552
Gm01	38500001	38600000	0.640335	0.060725
Gm01	38600001	38700000	0.246523	0.125503
Gm01	38700001	38800000	0.08763	0.1203
Gm01	38800001	38900000	0.242235	0.1777
Gm01	38900001	39000000	0.320767	0.17201
Gm01	39000001	39100000	0.56366	0.18337
Gm01	39100001	39200000	0.04584	0.16229
Gm01	39200001	39300000	0.124657	0.190107
Gm01	39300001	39400000	0	0.1843
Gm01	39500001	39600000	0.628585	0.161892
Gm01	39600001	39700000	0.08777	0.16005
Gm01	39700001	39800000	0.167295	0.03541
Gm01	39800001	39900000	0.162043	0.0207733
Gm01	39900001	40000000	0	0.178755
Gm01	40000001	40100000	0	0.18959
Gm01	40100001	40200000	0.25552	0.03744
Gm01	40400001	40500000	0.15984	0.00756
Gm01	40500001	40600000	0.19783	0.06627
Gm01	40700001	40800000	0.086145	0.013905
Gm01	40900001	41000000	0.22756	0.01617
Gm01	41000001	41100000	0.17566	0.01472
Gm01	41100001	41200000	0.004985	0.01098
Gm01	41200001	41300000	0.1914	0.14124
Gm01	41300001	41400000	0.2318	0.17148
Gm01	41400001	41500000	0.15124	0.05008
Gm01	41500001	41600000	0.239	0.04176
Gm01	41600001	41700000	0.1478	0.165085
Gm01	41700001	41800000	0.23305	0.03744
Gm01	41800001	41900000	0.17104	0.12357
Gm01	41900001	42000000	0.01189	0.13664
Gm01	42000001	42100000	0.40624	0.09634
Gm01	42100001	42200000	0.086095	0.019785
Gm01	42200001	42300000	0.150665	0.023805
Gm01	42300001	42400000	0.32027	0.0543375
Gm01	42400001	42500000	0.11936	0
Gm01	42500001	42600000	0.22738	0.0245867
Gm01	42600001	42700000	0.100765	0.02794
Gm01	42700001	42800000	0.15227	0.10384
Gm01	42800001	42900000	0.06468	0.03344
Gm01	42900001	43000000	0.140495	0.034795
Gm01	43000001	43100000	0.10147	0.03999
Gm01	43100001	43200000	0	0.026875
Gm01	43200001	43300000	0.109935	0.00971
Gm01	43300001	43400000	0.20839	0.03181
Gm01	43400001	43500000	0.183313	0.00614
Gm01	43500001	43600000	0.08792	0.0728933
Gm01	43600001	43700000	0	0.09214
Gm01	43700001	43800000	0.09034	0.09376
Gm01	43800001	43900000	0.012835	0.115895
Gm01	43900001	44000000	0.29255	0.07473
Gm01	44000001	44100000	0.00341	0.08268
Gm01	44100001	44200000	0.00203	0.08308
Gm01	44200001	44300000	0.20591	0.05627
Gm01	44300001	44400000	0.238783	0.06857
Gm01	44400001	44500000	0.28001	0.06754
Gm01	44600001	44700000	0.18276	0.07493
Gm01	44700001	44800000	0.158155	0.056005
Gm01	44800001	44900000	0.51983	0
Gm01	45000001	45100000	0.045955	0.07003
Gm01	45100001	45200000	0.285	0.03765
Gm01	45200001	45300000	0.5619	0.03158
Gm01	45500001	45600000	0.499585	0.084085
Gm01	45600001	45700000	0.925	0.18303
Gm01	45700001	45800000	0.925	0.18303
Gm01	45800001	45900000	0.399327	0.0593733
Gm01	45900001	46000000	0.62764	0.00242
Gm01	46000001	46100000	0.63151	0
Gm01	46100001	46200000	0.73314	0.08124
Gm01	46200001	46300000	0.50158	0.08906
Gm01	46300001	46400000	0.68192	0.08906
Gm01	46500001	46600000	0.341433	0.024785
Gm01	46600001	46700000	0.393826	0.039372
Gm01	46700001	46800000	0.3357	0.0066025
Gm01	46800001	46900000	0.554872	0.03491
Gm01	46900001	47000000	0.40859	0
Gm01	47000001	47100000	0.436667	0.0176446
Gm01	47100001	47200000	0.322544	0.00862571
Gm01	47200001	47300000	0.430754	0.049964
Gm01	47300001	47400000	0.274928	0.129
Gm01	47400001	47500000	0	0.08155
Gm01	47500001	47600000	0.228725	0.102475
Gm01	47600001	47700000	0.546455	0.066485
Gm01	47700001	47800000	0.148705	0
Gm01	47800001	47900000	0.487666	0.00379333
Gm01	47900001	48000000	0.369647	0.00387545
Gm01	48000001	48100000	0.257473	0.00186077
Gm01	48100001	48200000	0.130323	0.0158475
Gm01	48200001	48300000	0.266947	0.0213322
Gm01	48300001	48400000	0.235171	0.024608
Gm01	48400001	48500000	0.272484	0.0189838
Gm01	48500001	48600000	0.173809	0.0661456
Gm01	48600001	48700000	0.370351	0.167153
Gm01	48700001	48800000	0.2691	0.136555
Gm01	48800001	48900000	0.30595	0.10017
Gm01	48900001	49000000	0.8188	0
Gm01	49000001	49100000	0.248295	0.145617
Gm01	49100001	49200000	0.21336	0.203527
Gm01	49200001	49300000	0.157871	0.146722
Gm01	49300001	49400000	0.118443	0.0979408
Gm01	49400001	49500000	0.188878	0.445677
Gm01	49500001	49600000	0.0605722	0.470118
Gm01	49600001	49700000	0.105563	0.258294
Gm01	49700001	49800000	0.08118	0.217324
Gm01	49800001	49900000	0.136757	0.24635
Gm01	49900001	50000000	0.0757262	0.135896
Gm01	50000001	50100000	0.0759988	0.132038
Gm01	50100001	50200000	0.144609	0.0557722
Gm01	50200001	50300000	0.157406	0.158046
Gm01	50300001	50400000	0.200601	0.258176
Gm01	50400001	50500000	0.25154	0.081485
Gm01	50500001	50600000	0.0952067	0.031
Gm01	50600001	50700000	0.129733	0.0247971
Gm01	50700001	50800000	0.225044	0.078335
Gm01	50800001	50900000	0.239616	0.0357411
Gm01	50900001	51000000	0.0975033	0.0935233
Gm01	51000001	51100000	0.37775	0.0831075
Gm01	51100001	51200000	0.504965	0.05451
Gm01	51200001	51300000	0.481935	0.08053
Gm01	51300001	51400000	0.263578	0.173745
Gm01	51400001	51500000	0.301584	0.262581
Gm01	51500001	51600000	0.541901	0.02105
Gm01	51600001	51700000	0.221212	0.103914
Gm01	51700001	51800000	0.253008	0.220895
Gm01	51800001	51900000	0.232097	0.227658
Gm01	51900001	52000000	0.229931	0.0990643
Gm01	52000001	52100000	0.39262	0.00897
Gm01	52100001	52200000	0.298734	0.220044
Gm01	52200001	52300000	0.37317	0
Gm01	52300001	52400000	0.04436	0.05061
Gm01	52400001	52500000	0.429185	0.0253025
Gm01	52500001	52600000	0.165006	0.110893
Gm01	52600001	52700000	0.132869	0.136121
Gm01	52700001	52800000	0.333175	0.0940688
Gm01	52800001	52900000	0.205344	0.010075
Gm01	52900001	53000000	0.474177	0.0606
Gm01	53000001	53100000	0.59394	0
Gm01	53100001	53200000	0.633903	0.155537
Gm01	53200001	53300000	0.01161	0.143905
Gm01	53300001	53400000	0.86633	0.00039
Gm01	53500001	53600000	0.235904	0.483484
Gm01	53600001	53700000	0.122897	0.654787
Gm01	53700001	53800000	0.276486	0.421481
Gm01	53800001	53900000	0.500914	0.361667
Gm01	53900001	54000000	0.315013	0.245201
Gm01	54000001	54100000	0.105433	0.135828
Gm01	54100001	54200000	0.270616	0.231608
Gm01	54200001	54300000	0.109696	0.1642
Gm01	54300001	54400000	0.397688	0.363361
Gm01	54400001	54500000	0.181237	0.225533
Gm01	54500001	54600000	0.174347	0.241081
Gm01	54600001	54700000	0.260277	0.110812
Gm01	54700001	54800000	0.224017	0.13994
Gm01	54800001	54900000	0.189173	0.052009
Gm01	54900001	55000000	0.360265	0.173354
Gm01	55000001	55100000	0.177108	0.162038
Gm01	55100001	55200000	0.371784	0.170352
Gm01	55200001	55300000	0.205197	0.299297
Gm01	55300001	55400000	0.51877	0.64912
Gm01	55400001	55500000	0.187097	0.635203
Gm01	55500001	55600000	0.219676	0.494883
Gm01	55600001	55700000	0.33059	0.564095
Gm01	55700001	55800000	0.035075	0.52397
Gm01	55800001	55900000	0.13688	0.51953
Gm01	55900001	56000000	0.05279	0.345087
Gm02	1	100000	0.179283	0.0598575
Gm02	100001	200000	0.013635	0.14254
Gm02	200001	300000	0.233272	0.451318
Gm02	300001	400000	0.170515	0.46141
Gm02	400001	500000	0.093382	0.311486
Gm02	500001	600000	0.166323	0.228327
Gm02	600001	700000	0.197695	0.146212
Gm02	700001	800000	0.132581	0.0114211
Gm02	800001	900000	0.247304	0.0170671
Gm02	900001	1000000	0.17135	0.030848
Gm02	1000001	1100000	0.363031	0.00625786
Gm02	1100001	1200000	0.11275	0.0059
Gm02	1200001	1300000	0.434095	0.019015
Gm02	1300001	1400000	0.459466	0.11899
Gm02	1400001	1500000	0.50722	0.000255
Gm02	1500001	1600000	0.477943	0.0137467
Gm02	1600001	1700000	0.21416	0.03445
Gm02	1700001	1800000	0.32789	0.02382
Gm02	1800001	1900000	0.313731	0.03264
Gm02	1900001	2000000	0.211067	0.0474033
Gm02	2000001	2100000	0.57872	0.05799
Gm02	2100001	2200000	0.183847	0.0386983
Gm02	2200001	2300000	0.33115	0.046935
Gm02	2300001	2400000	0.246527	0.007345
Gm02	2400001	2500000	0.174548	0.059465
Gm02	2500001	2600000	0.237445	0
Gm02	2600001	2700000	0.16368	0
Gm02	2700001	2800000	0.382679	0.0184133
Gm02	2800001	2900000	0.225099	0.0209125
Gm02	2900001	3000000	0.284872	0.0392411
Gm02	3000001	3100000	0.1661	0.0373867
Gm02	3100001	3200000	0.126119	0.0272586
Gm02	3200001	3300000	0.194854	0.01938
Gm02	3300001	3400000	0.346968	0.00534167
Gm02	3400001	3500000	0.22612	0.02692
Gm02	3500001	3600000	0.391533	0.0705183
Gm02	3600001	3700000	0.18181	0.0445
Gm02	3700001	3800000	0.094618	0.027096
Gm02	3800001	3900000	0.357828	0.0368062
Gm02	3900001	4000000	0.154325	0.0735637
Gm02	4000001	4100000	0.138928	0.21778
Gm02	4100001	4200000	0.123766	0.0892856
Gm02	4200001	4300000	0.113425	0.135285
Gm02	4300001	4400000	0.250846	0.066639
Gm02	4400001	4500000	0.200141	0.135398
Gm02	4500001	4600000	0.191548	0.0168238
Gm02	4600001	4700000	0.0801693	0.0109536
Gm02	4700001	4800000	0.0867944	0.0218133
Gm02	4800001	4900000	0.123569	0.0858753
Gm02	4900001	5000000	0.118024	0.0237762
Gm02	5000001	5100000	0.43465	0.01728
Gm02	5100001	5200000	0.143614	0.0472244
Gm02	5200001	5300000	0.115643	0.0696071
Gm02	5300001	5400000	0.114036	0.150493
Gm02	5400001	5500000	0.198356	0.070005
Gm02	5500001	5600000	0.133765	0.121027
Gm02	5600001	5700000	0.05138	0.063502
Gm02	5700001	5800000	0.350623	0.0711967
Gm02	5800001	5900000	0.234607	0.230277
Gm02	5900001	6000000	0.139194	0.276133
Gm02	6000001	6100000	0.249218	0.0254175
Gm02	6100001	6200000	0.423272	0.249135
Gm02	6200001	6300000	0.162417	0.323643
Gm02	6300001	6400000	0.09147	0.196674
Gm02	6400001	6500000	0.101773	0.332871
Gm02	6500001	6600000	0.474525	0.15025
Gm02	6600001	6700000	0.473047	0.0493329
Gm02	6700001	6800000	0.53122	0.044642
Gm02	6800001	6900000	0.256613	0.08646
Gm02	6900001	7000000	0.04327	0.004725
Gm02	7000001	7100000	0.13713	0.0878575
Gm02	7100001	7200000	0.223086	0.11938
Gm02	7200001	7300000	0.338181	0.0840987
Gm02	7300001	7400000	0.194178	0.036732
Gm02	7400001	7500000	0.158777	0.05294
Gm02	7500001	7600000	0.157755	0.145375
Gm02	7600001	7700000	0.405309	0.0709577
Gm02	7700001	7800000	0.211644	0.0776837
Gm02	7800001	7900000	0.0717683	0.208447
Gm02	7900001	8000000	0.195439	0.134409
Gm02	8000001	8100000	0.251779	0.0888564
Gm02	8100001	8200000	0.0989837	0.0462687
Gm02	8200001	8300000	0.0819786	0.0827557
Gm02	8300001	8400000	0.177171	0.033174
Gm02	8400001	8500000	0.254592	0.0070475
Gm02	8500001	8600000	0.341432	0.02632
Gm02	8600001	8700000	0.52721	0.016076
Gm02	8700001	8800000	0.21455	0.0152888
Gm02	8800001	8900000	0.119838	0.0333989
Gm02	8900001	9000000	0.0984528	0.0499017
Gm02	9000001	9100000	0.29902	0.0543945
Gm02	9100001	9200000	0.084677	0.098402
Gm02	9200001	9300000	0.224037	0.0751089
Gm02	9300001	9400000	0.16854	0.0553258
Gm02	9400001	9500000	0.297564	0.0115533
Gm02	9500001	9600000	0.205011	0.015837
Gm02	9600001	9700000	0.314126	0.00971333
Gm02	9700001	9800000	0.087726	0.00300333
Gm02	9800001	9900000	0.145561	0.00989235
Gm02	9900001	10000000	0.139761	0.0816036
Gm02	10000001	10100000	0.120106	0.0507771
Gm02	10100001	10200000	0.15126	0.29919
Gm02	10200001	10300000	0.0691633	0.101823
Gm02	10300001	10400000	0.100956	0.31427
Gm02	10400001	10500000	0.12264	0.18258
Gm02	10500001	10600000	0.1146	0.14745
Gm02	10600001	10700000	0.154295	0.11012
Gm02	10700001	10800000	0.150237	0.221496
Gm02	10800001	10900000	0.133245	0.249833
Gm02	10900001	11000000	0.10426	0.25119
Gm02	11000001	11100000	0.012435	0.30471
Gm02	11100001	11200000	0.11182	0.312496
Gm02	11200001	11300000	0.0602525	0.15356
Gm02	11300001	11400000	0.04879	0.128247
Gm02	11400001	11500000	0.0661383	0.01914
Gm02	11500001	11600000	0.182696	0.0430233
Gm02	11600001	11700000	0.12257	0.194598
Gm02	11700001	11800000	0.102077	0.258497
Gm02	11800001	11900000	0.274817	0.386563
Gm02	11900001	12000000	0.112217	0.112577
Gm02	12000001	12100000	0.114099	0.05396
Gm02	12100001	12200000	0.179405	0.0981063
Gm02	12200001	12300000	0.035785	0.324825
Gm02	12300001	12400000	0.37332	0.4583
Gm02	12400001	12500000	0.4166	0.253376
Gm02	12600001	12700000	0.35242	0.298607
Gm02	12700001	12800000	0.549901	0.192708
Gm02	12800001	12900000	0.583788	0.1608
Gm02	12900001	13000000	0.5244	0.10927
Gm02	13000001	13100000	0.370082	0.224005
Gm02	13100001	13200000	0.229175	0.106455
Gm02	13300001	13400000	0.45521	0.101525
Gm02	13400001	13500000	0.422428	0.0599975
Gm02	13500001	13600000	0.0327629	0.180181
Gm02	13600001	13700000	0.400063	0.117733
Gm02	13700001	13800000	0.125358	0.049401
Gm02	13900001	14000000	0.409013	0.27456
Gm02	14000001	14100000	0.16964	0.169181
Gm02	14100001	14200000	0.19706	0.0795214
Gm02	14200001	14300000	0.232823	0.0635
Gm02	14300001	14400000	0.120764	0.237879
Gm02	14400001	14500000	0.119904	0.341231
Gm02	14500001	14600000	0.327894	0.116662
Gm02	14700001	14800000	0.36072	0.237705
Gm02	14800001	14900000	0.233013	0.283723
Gm02	15000001	15100000	0.279327	0.0465133
Gm02	15100001	15200000	0.95724	0.02105
Gm02	15200001	15300000	0.40103	0.321723
Gm02	15300001	15400000	0.08375	0.1548
Gm02	15400001	15500000	0.358425	0.06199
Gm02	15500001	15600000	0.05859	0.113785
Gm02	15600001	15700000	0.39727	0.05641
Gm02	15700001	15800000	0.20661	0
Gm02	15800001	15900000	0.20375	0
Gm02	15900001	16000000	0.17454	0
Gm02	16000001	16100000	0.1595	0
Gm02	16200001	16300000	0.53442	0.01673
Gm02	16300001	16400000	0.84908	0.02633
Gm02	16500001	16600000	0.19586	0
Gm02	16600001	16700000	0.478165	0.012415
Gm02	16700001	16800000	0.23707	0
Gm02	16800001	16900000	0.24166	0
Gm02	16900001	17000000	0.72422	0.02633
Gm02	17100001	17200000	0	0
Gm02	17800001	17900000	0.85979	0.03275
Gm02	18000001	18100000	0.13041	0.05875
Gm02	18100001	18200000	0.35116	0
Gm02	18200001	18300000	0.13041	0.05875
Gm02	18400001	18500000	0.65052	0.0343633
Gm02	18500001	18600000	0.66854	0.03182
Gm02	18700001	18800000	0.31033	0
Gm02	18900001	19000000	0.13041	0.05875
Gm02	19100001	19200000	0.31572	0
Gm02	19200001	19300000	0.39918	0.00395
Gm02	19300001	19400000	0.156195	0.045935
Gm02	20100001	20200000	0.39264	0.00226
Gm02	20600001	20700000	0.35666	0
Gm02	20700001	20800000	0.480935	0.0348
Gm02	20800001	20900000	0.32195	0
Gm02	20900001	21000000	0.30481	0
Gm02	21000001	21100000	0.14902	0.04321
Gm02	21100001	21200000	0.31598	0
Gm02	21800001	21900000	0.31598	0
Gm02	21900001	22000000	0.36203	0
Gm02	22000001	22100000	0.111205	0.020915
Gm02	22500001	22600000	0.03846	0.020895
Gm02	22700001	22800000	0.292455	0.02238
Gm02	23500001	23600000	0.1402	0
Gm02	23700001	23800000	0.44681	0.05821
Gm02	24600001	24700000	0.21595	0
Gm02	24800001	24900000	0.33973	0
Gm02	25100001	25200000	0.31621	0
Gm02	25300001	25400000	0.39498	0.05629
Gm02	25400001	25500000	0.571805	0.01591
Gm02	25500001	25600000	0.3085	0
Gm02	25600001	25700000	0.36977	0
Gm02	25900001	26000000	0.00998	0.01106
Gm02	26000001	26100000	0	0.49326
Gm02	26100001	26200000	0.05519	0.428875
Gm02	26200001	26300000	0.004325	0.509765
Gm02	26300001	26400000	0.04645	0.4795
Gm02	26400001	26500000	0.00682	0.44998
Gm02	26600001	26700000	0.06826	0.410095
Gm02	26700001	26800000	0.002645	0.47802
Gm02	26800001	26900000	0.02555	0.44884
Gm02	26900001	27000000	0.09735	0.47872
Gm02	27000001	27100000	0	0.45196
Gm02	27200001	27300000	0	0.4249
Gm02	27300001	27400000	0	0.49527
Gm02	27400001	27500000	0.20511	0
Gm02	27500001	27600000	0.25355	0
Gm02	27600001	27700000	0.20166	0
Gm02	27700001	27800000	0.2319	0
Gm02	27800001	27900000	0.35079	0.02048
Gm02	27900001	28000000	0.00072	0.03168
Gm02	28100001	28200000	0.34004	0
Gm02	28300001	28400000	0.361833	0.0233567
Gm02	28800001	28900000	0.290375	0
Gm02	28900001	29000000	0.82311	0.02483
Gm02	29000001	29100000	0.07368	0.13359
Gm02	29100001	29200000	0.25118	0
Gm02	29200001	29300000	0.31506	0
Gm02	29500001	29600000	0.39529	0.00619
Gm02	29600001	29700000	0.02168	0.03823
Gm02	29700001	29800000	0.14719	0.02169
Gm02	29800001	29900000	0	0.04155
Gm02	30000001	30100000	0.46396	0.07225
Gm02	30100001	30200000	0	0.00437
Gm02	30200001	30300000	0.21372	0
Gm02	30400001	30500000	0.408753	0.0212033
Gm02	30700001	30800000	0.75433	0.00816
Gm02	30800001	30900000	0.0714	0.09885
Gm02	30900001	31000000	0.44592	0.04473
Gm02	31300001	31400000	0.715445	0.02165
Gm02	31400001	31500000	0.15359	0.052955
Gm02	31500001	31600000	0.88367	0.02544
Gm02	31600001	31700000	0.662475	0.024915
Gm02	31800001	31900000	0.4986	0.03132
Gm02	31900001	32000000	0.50476	0.0106833
Gm02	32000001	32100000	0.34112	0.072225
Gm02	32100001	32200000	0.89424	0.01767
Gm02	32200001	32300000	0.09507	0.01105
Gm02	32300001	32400000	0.41678	0.02228
Gm02	32400001	32500000	0.17926	0.0018
Gm02	32500001	32600000	0.0496	0.01105
Gm02	32600001	32700000	0.2243	0.004305
Gm02	32700001	32800000	0.166915	0.00481
Gm02	32800001	32900000	0.04836	0.005525
Gm02	32900001	33000000	0.19172	0
Gm02	33000001	33100000	0.12341	0.00296
Gm02	33100001	33200000	0.134415	0
Gm02	33200001	33300000	0.145205	0.004305
Gm02	33300001	33400000	0.24573	0.0036
Gm02	33400001	33500000	0.45866	0.01783
Gm02	33500001	33600000	0.489175	0.00993
Gm02	33600001	33700000	0.58591	0.03839
Gm02	33700001	33800000	0.298575	0.00656
Gm02	33800001	33900000	0.285495	0.0935925
Gm02	33900001	34000000	0.74699	0.01121
Gm02	34000001	34100000	0.71331	0.01121
Gm02	34100001	34200000	0.63314	0.03896
Gm02	34200001	34300000	0.18387	0.04441
Gm02	34300001	34400000	0.164905	0.05071
Gm02	34500001	34600000	0.169055	0.04488
Gm02	34600001	34700000	0.141983	0.04431
Gm02	34700001	34800000	0.55699	0.06108
Gm02	34800001	34900000	0.209137	0.04118
Gm02	34900001	35000000	0.37471	0.05885
Gm02	35000001	35100000	0.36864	0.05885
Gm02	35100001	35200000	0.37352	0.06156
Gm02	35200001	35300000	0.37012	0.05885
Gm02	35300001	35400000	0.341585	0.09949
Gm02	35400001	35500000	0.21058	0.00565
Gm02	35500001	35600000	0.254575	0.017725
Gm02	35600001	35700000	0.261605	0.01805
Gm02	35800001	35900000	0.45848	0.0361
Gm02	35900001	36000000	0.463875	0.0361
Gm02	36000001	36100000	0.00849	0.00721
Gm02	36100001	36200000	0.32381	0
Gm02	36300001	36400000	0.49048	0.03821
Gm02	36400001	36500000	0.51305	0.02577
Gm02	36500001	36600000	0.46446	0.02868
Gm02	36600001	36700000	0.08379	0.00435
Gm02	36700001	36800000	0.00506	0
Gm02	36800001	36900000	0.002355	0.00392
Gm02	36900001	37000000	0.21733	0
Gm02	37000001	37100000	0.2567	0
Gm02	37200001	37300000	0.4888	0.0361
Gm02	37300001	37400000	0.011895	0.00721
Gm02	37400001	37500000	0.50432	0.03506
Gm02	37500001	37600000	0.231803	0.0144367
Gm02	37600001	37700000	0.50756	0.03894
Gm02	37700001	37800000	0.24355	0.019105
Gm02	37800001	37900000	0.002375	0.01501
Gm02	37900001	38000000	0.259575	0.01805
Gm02	38000001	38100000	0.41668	0.0361
Gm02	38100001	38200000	0.264925	0.01805
Gm02	38200001	38300000	0.282915	0.01805
Gm02	38300001	38400000	0.17313	0.01156
Gm02	38400001	38500000	0.31915	0
Gm02	38500001	38600000	0.179855	0
Gm02	38600001	38700000	0.04654	0
Gm02	38700001	38800000	0.18366	0
Gm02	38800001	38900000	0.22647	0
Gm02	38900001	39000000	0.17612	0
Gm02	39000001	39100000	0.1722	0
Gm02	39100001	39200000	0.31915	0
Gm02	39200001	39300000	0.16082	0.00578
Gm02	39400001	39500000	0.0646	0
Gm02	39500001	39600000	0.148887	0.117477
Gm02	39600001	39700000	0.25476	0.00827
Gm02	39700001	39800000	0.13706	0.15607
Gm02	39800001	39900000	0.27841	0.16288
Gm02	39900001	40000000	0.5518	0.117927
Gm02	40000001	40100000	0.06765	0.00596
Gm02	40100001	40200000	0.270945	0.18592
Gm02	40200001	40300000	0.06065	0.190727
Gm02	40300001	40400000	0.27909	0.09474
Gm02	40400001	40500000	0.35527	0.00831
Gm02	40600001	40700000	0.08713	0.14411
Gm02	40700001	40800000	0.297742	0.197572
Gm02	40800001	40900000	0.655203	0.193314
Gm02	40900001	41000000	0.427107	0.177107
Gm02	41000001	41100000	0.479231	0.165677
Gm02	41100001	41200000	0.244265	0.225875
Gm02	41200001	41300000	0.644663	0.0170533
Gm02	41300001	41400000	0.578642	0.003575
Gm02	41400001	41500000	0.365534	0.0176636
Gm02	41500001	41600000	0.549192	0.000675455
Gm02	41600001	41700000	0.207204	0.0611207
Gm02	41700001	41800000	0.245391	0.0322767
Gm02	41800001	41900000	0.132184	0.1711
Gm02	41900001	42000000	0.160693	0.124639
Gm02	42000001	42100000	0.207127	0.144248
Gm02	42100001	42200000	0.134805	0.0864687
Gm02	42200001	42300000	0.23784	0.0408733
Gm02	42300001	42400000	0.0491242	0.00869333
Gm02	42400001	42500000	0.179685	0.0381425
Gm02	42500001	42600000	0.198035	0
Gm02	42600001	42700000	0.225956	0.00212875
Gm02	42700001	42800000	0.103519	0.0376424
Gm02	42800001	42900000	0.232088	0.0170767
Gm02	42900001	43000000	0.126654	0.00157545
Gm02	43000001	43100000	0.212337	0.0155
Gm02	43100001	43200000	0.190336	0.000183846
Gm02	43200001	43300000	0.323156	0.149194
Gm02	43300001	43400000	0.02142	0.18701
Gm02	43400001	43500000	0.177007	0.188662
Gm02	43500001	43600000	0.31046	0.163121
Gm02	43600001	43700000	0.282184	0.08803
Gm02	43700001	43800000	0.260598	0.0513841
Gm02	43800001	43900000	0.153901	0.0636233
Gm02	43900001	44000000	0.198111	0.03662
Gm02	44000001	44100000	0.260089	0.093753
Gm02	44100001	44200000	0.21463	0.0994094
Gm02	44200001	44300000	0.18768	0.144054
Gm02	44300001	44400000	0.156603	0.01212
Gm02	44400001	44500000	0.118862	0.037593
Gm02	44500001	44600000	0.306547	0.102587
Gm02	44600001	44700000	0.589288	0.0383467
Gm02	44700001	44800000	0.248758	0.002952
Gm02	44800001	44900000	0.192397	0.03537
Gm02	44900001	45000000	0.63415	0.000605
Gm02	45000001	45100000	0.456292	0.00522333
Gm02	45100001	45200000	0.319215	0.144042
Gm02	45200001	45300000	0.183692	0.068698
Gm02	45300001	45400000	0.291784	0.129848
Gm02	45400001	45500000	0.70763	0.35034
Gm02	45500001	45600000	0.319203	0.270685
Gm02	45600001	45700000	0.354037	0.220078
Gm02	45700001	45800000	0.400457	0.17848
Gm02	45800001	45900000	0.326064	0.102478
Gm02	45900001	46000000	0.306478	0.165064
Gm02	46000001	46100000	0.216248	0.153805
Gm02	46100001	46200000	0.190713	0.106598
Gm02	46200001	46300000	0.182743	0.0557625
Gm02	46300001	46400000	0.354945	0.048865
Gm02	46400001	46500000	0.525049	0.0182213
Gm02	46500001	46600000	0.10839	0.0468775
Gm02	46700001	46800000	0.53736	0.0129
Gm02	46800001	46900000	0.231175	0.0226317
Gm02	46900001	47000000	0.366838	0.01882
Gm02	47000001	47100000	0.384255	0.0837969
Gm02	47100001	47200000	0.448012	0.129255
Gm02	47200001	47300000	0.238178	0.0221217
Gm02	47300001	47400000	0.177339	0.016804
Gm02	47400001	47500000	0.279986	0.0410167
Gm02	47500001	47600000	0.131405	0.0224164
Gm02	47600001	47700000	0.14125	0.00663
Gm02	47700001	47800000	0.043205	0.006765
Gm02	47800001	47900000	0.361016	0.092094
Gm02	47900001	48000000	0.41717	0.05104
Gm02	48000001	48100000	0.78763	0.06826
Gm02	48100001	48200000	0.109826	0.12903
Gm02	48200001	48300000	0.127183	0.198573
Gm02	48300001	48400000	0.320268	0.0645
Gm02	48500001	48600000	0.304738	0.01937
Gm02	48600001	48700000	0.380533	0.0118267
Gm02	48700001	48800000	0.223457	0.108728
Gm02	48800001	48900000	0.177169	0.219228
Gm02	48900001	49000000	0.434176	0.146726
Gm02	49000001	49100000	0.363623	0.17044
Gm02	49100001	49200000	0.4047	0.2308
Gm02	49200001	49300000	0.544523	0.137163
Gm02	49300001	49400000	0.633205	0.051665
Gm02	49400001	49500000	0.31327	0
Gm02	49500001	49600000	0.2545	0.0881817
Gm02	49600001	49700000	0.06033	0.112237
Gm02	49700001	49800000	0.203754	0.104151
Gm02	49900001	50000000	0.432252	0.043545
Gm02	50000001	50100000	0.00011	0.33735
Gm02	50100001	50200000	0.144054	0.137721
Gm02	50200001	50300000	0.104428	0.00330727
Gm02	50300001	50400000	0.0565188	0.0153024
Gm02	50400001	50500000	0.148115	0.0286538
Gm02	50500001	50600000	0.175914	0
Gm02	50600001	50700000	0.33109	0.0731075
Gm02	50700001	50800000	0.270988	0.0473283
Gm02	50800001	50900000	0.155358	0.054488
Gm02	50900001	51000000	0.128734	0.119573
Gm02	51000001	51100000	0.210981	0.103112
Gm02	51100001	51200000	0.127548	0.0306283
Gm02	51200001	51300000	0.209876	0.0258433
Gm02	51300001	51400000	0.05521	0.01024
Gm02	51400001	51500000	0.236229	0.073194
Gm02	51500001	51600000	0.168965	0.0215015
Gm02	51600001	51700000	0.206383	0.0270209
Gm03	1	100000	0.59913	0.11042
Gm03	100001	200000	0.273403	0.183898
Gm03	200001	300000	0.14968	0.253978
Gm03	300001	400000	0.0650225	0.180021
Gm03	400001	500000	0.134625	0.1141
Gm03	500001	600000	0.157787	0.146032
Gm03	600001	700000	0.43677	0.08247
Gm03	700001	800000	0.31452	0.0279417
Gm03	800001	900000	0.170414	0.190464
Gm03	900001	1000000	0.324276	0.075024
Gm03	1000001	1100000	0.059295	0.229035
Gm03	1100001	1200000	0.153624	0.1646
Gm03	1200001	1300000	0.242789	0.173247
Gm03	1300001	1400000	0.12017	0.100309
Gm03	1400001	1500000	0.231894	0.061544
Gm03	1500001	1600000	0.340026	0.0192371
Gm03	1600001	1700000	0.24628	0.0134167
Gm03	1700001	1800000	0.104422	0.0485781
Gm03	1800001	1900000	0.221014	0.01232
Gm03	1900001	2000000	0.253498	0.0336722
Gm03	2000001	2100000	0.04849	0.0812844
Gm03	2100001	2200000	0.207229	0.285666
Gm03	2200001	2300000	0.154603	0.222013
Gm03	2300001	2400000	0.0445882	0.0235527
Gm03	2400001	2500000	0.201482	0.0880169
Gm03	2500001	2600000	0.0478367	0.08217
Gm03	2700001	2800000	0.132976	0.157209
Gm03	2800001	2900000	0.174292	0.081584
Gm03	2900001	3000000	0.240095	0.093379
Gm03	3000001	3100000	0.129274	0.0559257
Gm03	3100001	3200000	0.227598	0.046231
Gm03	3200001	3300000	0.219648	0.030824
Gm03	3300001	3400000	0.29734	0.0358962
Gm03	3400001	3500000	0.108533	0.0234433
Gm03	3500001	3600000	0.110607	0.0395586
Gm03	3600001	3700000	0.01234	0.049415
Gm03	3700001	3800000	0.1851	0.09092
Gm03	3800001	3900000	0.0908485	0.0301054
Gm03	3900001	4000000	0.003636	0.027398
Gm03	4300001	4400000	0.03836	0
Gm03	4400001	4500000	0.13803	0.0299843
Gm03	4500001	4600000	0.0342364	0.00469636
Gm03	4600001	4700000	0.0538575	0.03078
Gm03	4700001	4800000	0.044995	0.0535
Gm03	4800001	4900000	0.106782	0.023985
Gm03	4900001	5000000	0.152463	0.088303
Gm03	5000001	5100000	0.0696486	0.0249286
Gm03	5100001	5200000	0.0793162	0.0121223
Gm03	5200001	5300000	0.0549129	0.00481429
Gm03	5300001	5400000	0.0718367	0.0310425
Gm03	5400001	5500000	0.082954	0.0387867
Gm03	5500001	5600000	0.069176	0.058676
Gm03	5600001	5700000	0.133505	0.078635
Gm03	5700001	5800000	0.089736	0.037062
Gm03	5800001	5900000	0.0851367	0.0533833
Gm03	5900001	6000000	0.11755	0.166225
Gm03	6000001	6100000	0	0.18869
Gm03	6400001	6500000	0	0.00223
Gm03	6500001	6600000	0.137795	0.02639
Gm03	6600001	6700000	0.15035	0.00215
Gm03	6700001	6800000	0.1797	0.01924
Gm03	6800001	6900000	0	0
Gm03	6900001	7000000	0.16813	0.04365
Gm03	7000001	7100000	0.02406	0.06488
Gm03	7800001	7900000	0.043275	0.02736
Gm03	7900001	8000000	0	0.14484
Gm03	8000001	8100000	0.114703	0.06064
Gm03	8100001	8200000	0.02247	0.09615
Gm03	8200001	8300000	0.05434	0.05826
Gm03	8400001	8500000	0	0
Gm03	8600001	8700000	0.015615	0.062675
Gm03	8700001	8800000	0	0.05523
Gm03	8900001	9000000	0	0.03383
Gm03	9100001	9200000	0	0.20717
Gm03	9500001	9600000	0.03745	0.09312
Gm03	9600001	9700000	0.17637	0.0359
Gm03	9700001	9800000	0.04483	0.00513
Gm03	9800001	9900000	0.00091	0
Gm03	10000001	10100000	0.01082	0.0213
Gm03	10100001	10200000	0.00252	0
Gm03	10200001	10300000	0.09174	0.03242
Gm03	10300001	10400000	0.052735	0.026485
Gm03	10400001	10500000	0.378203	0.00191
Gm03	10500001	10600000	0.253893	0.00991667
Gm03	10700001	10800000	0.2732	0.01303
Gm03	10800001	10900000	0.014795	0.05685
Gm03	10900001	11000000	0.147605	0.02488
Gm03	11000001	11100000	0.04432	0.10273
Gm03	11100001	11200000	0.18832	0
Gm03	11200001	11300000	0.24291	0
Gm03	11300001	11400000	0.18562	0
Gm03	11400001	11500000	0.05702	0.09971
Gm03	12000001	12100000	0	0.09764
Gm03	12100001	12200000	0.18919	0
Gm03	12200001	12300000	0.00219	0.10867
Gm03	12600001	12700000	0.11014	0.04656
Gm03	12700001	12800000	0.057855	0.096415
Gm03	12800001	12900000	0.094525	0.05742
Gm03	13000001	13100000	0.04209	0.10755
Gm03	13200001	13300000	0.05839	0.02514
Gm03	13600001	13700000	0.15801	0
Gm03	13700001	13800000	0.199185	0.05912
Gm03	13800001	13900000	0.55532	0
Gm03	14300001	14400000	0.1133	0.07382
Gm03	14400001	14500000	0.31239	0.01666
Gm03	14600001	14700000	0.22803	0.01666
Gm03	14700001	14800000	0.01257	0.10725
Gm03	14800001	14900000	0.30295	0.0179
Gm03	14900001	15000000	0.15705	0.07748
Gm03	15000001	15100000	0.06447	0
Gm03	15200001	15300000	0	0.16389
Gm03	15400001	15500000	0.09603	0.04586
Gm03	15500001	15600000	0	0
Gm03	15600001	15700000	0.09244	0.053485
Gm03	15700001	15800000	0.1593	0
Gm03	16000001	16100000	0.22581	0.00572667
Gm03	16200001	16300000	0.26001	0.38903
Gm03	16300001	16400000	0.03819	0.11579
Gm03	16400001	16500000	0.063745	0.080555
Gm03	16500001	16600000	0.0277	0.09988
Gm03	16600001	16700000	0.05496	0.33763
Gm03	16700001	16800000	0.13933	0.3159
Gm03	16800001	16900000	0.10183	0.37611
Gm03	16900001	17000000	0.0898	0.37304
Gm03	17000001	17100000	0.25032	0.36387
Gm03	17200001	17300000	0.10373	0.37611
Gm03	17500001	17600000	0.10697	0.32074
Gm03	17700001	17800000	0.06745	0
Gm03	18100001	18200000	0.143655	0.247145
Gm03	18200001	18300000	0.16132	0.32537
Gm03	18300001	18400000	0.05189	0.382395
Gm03	18400001	18500000	0.19122	0.46839
Gm03	18500001	18600000	0.07567	0.375665
Gm03	18600001	18700000	0.41899	0.25713
Gm03	18800001	18900000	0.28317	0.26419
Gm03	19100001	19200000	0.52605	0.04211
Gm03	19300001	19400000	0.53755	0.03107
Gm03	19500001	19600000	0.65877	0.04069
Gm03	19600001	19700000	0.66076	0.04069
Gm03	19700001	19800000	0.67026	0.04206
Gm03	19800001	19900000	0.63447	0.14353
Gm03	19900001	20000000	0.67799	0.03467
Gm03	20000001	20100000	0.71052	0.020345
Gm03	20200001	20300000	0.05723	0
Gm03	20300001	20400000	0.07569	0.00143
Gm03	20500001	20600000	0.1441	0
Gm03	20600001	20700000	0.02786	0.19443
Gm03	20700001	20800000	0.65377	0
Gm03	20800001	20900000	0.44687	0.02105
Gm03	21000001	21100000	0.41614	0.03337
Gm03	21100001	21200000	0.09057	0
Gm03	21200001	21300000	0.50413	0.03109
Gm03	21300001	21400000	0.433055	0.0241
Gm03	21900001	22000000	0.1042	0
Gm03	22000001	22100000	0.33896	0
Gm03	22100001	22200000	0.444575	0
Gm03	22200001	22300000	0.23711	0.06625
Gm03	22300001	22400000	0.25164	0
Gm03	22400001	22500000	0.184765	0.059135
Gm03	22500001	22600000	0.210233	0.03637
Gm03	22600001	22700000	0.125797	0.0450533
Gm03	22700001	22800000	0.1204	0.0858
Gm03	22800001	22900000	0.20836	0.07126
Gm03	22900001	23000000	0.22264	0.01297
Gm03	23000001	23100000	0.144855	0.05222
Gm03	23200001	23300000	0.15865	0.065075
Gm03	23300001	23400000	0.23658	0.01666
Gm03	24300001	24400000	0.01521	0.1502
Gm03	24500001	24600000	0.01066	0.15452
Gm03	24600001	24700000	0.12436	0.041
Gm03	24700001	24800000	0.00343	0.15452
Gm03	24800001	24900000	0.26001	0.38903
Gm03	25000001	25100000	0.00034	0.17373
Gm03	25200001	25300000	0.06626	0.39803
Gm03	25300001	25400000	0.20703	0.35894
Gm03	25600001	25700000	0	0.16082
Gm03	25700001	25800000	0.00633	0.15239
Gm03	25800001	25900000	0.04869	0.39899
Gm03	26400001	26500000	0.05767	0.41505
Gm03	26500001	26600000	0.06951	0.4275
Gm03	26900001	27000000	0	0.16344
Gm03	27000001	27100000	0.03081	0.42066
Gm03	27200001	27300000	0.02375	0.41124
Gm03	27500001	27600000	0.017545	0.083545
Gm03	27600001	27700000	0.01648	0.382355
Gm03	27800001	27900000	0.07349	0
Gm03	27900001	28000000	0.00556	0.12988
Gm03	28000001	28100000	0	0.42293
Gm03	28300001	28400000	0.07783	0.518825
Gm03	28400001	28500000	0.10015	0.0802
Gm03	28500001	28600000	0	0.14715
Gm03	28600001	28700000	0.00894	0.31649
Gm03	28700001	28800000	0.06467	0.18171
Gm03	28900001	29000000	0.17384	0.18171
Gm03	29000001	29100000	0.24804	0.167085
Gm03	29100001	29200000	0.38352	0
Gm03	29300001	29400000	0.15492	0.41279
Gm03	29600001	29700000	0.00861	0.1341
Gm03	29800001	29900000	0.04475	0.30036
Gm03	29900001	30000000	0	0.36657
Gm03	30000001	30100000	0	0.258225
Gm03	30300001	30400000	0.06437	0.13278
Gm03	30400001	30500000	0.04094	0.20647
Gm03	30500001	30600000	0.06829	0
Gm03	30600001	30700000	0.193425	0.038275
Gm03	30700001	30800000	0.12029	0.21132
Gm03	30800001	30900000	0.201835	0.133655
Gm03	30900001	31000000	0.0072	0
Gm03	31100001	31200000	0.23017	0
Gm03	31200001	31300000	0.12925	0.11046
Gm03	31400001	31500000	0.18011	0
Gm03	31500001	31600000	0.16209	0.11046
Gm03	31700001	31800000	0.167503	0.09171
Gm03	31800001	31900000	0.459	0.29041
Gm03	31900001	32000000	0.621885	0.19044
Gm03	32100001	32200000	0.38791	0.19044
Gm03	32200001	32300000	0.70549	0.186005
Gm03	32400001	32500000	0.68476	0.19537
Gm03	32500001	32600000	0.89011	0.03042
Gm03	32600001	32700000	0.530605	0.102495
Gm03	32700001	32800000	0.64773	0.19446
Gm03	32800001	32900000	0.43663	0
Gm03	32900001	33000000	0.28946	0.02105
Gm03	33000001	33100000	0.22795	0.31256
Gm03	33100001	33200000	0.64255	0.17764
Gm03	33300001	33400000	0.27464	0
Gm03	33500001	33600000	0.462735	0.13179
Gm03	33600001	33700000	0.75666	0
Gm03	33700001	33800000	0.90471	0
Gm03	33900001	34000000	0.60545	0
Gm03	34100001	34200000	0.93475	0.0108
Gm03	34300001	34400000	0.82755	0
Gm03	34400001	34500000	0.87814	0.01053
Gm03	34700001	34800000	0.216065	0.03226
Gm03	34800001	34900000	0.65225	0.15271
Gm03	34900001	35000000	0.395717	0.167203
Gm03	35000001	35100000	0.11293	0.224227
Gm03	35100001	35200000	0.289296	0.232559
Gm03	35200001	35300000	0.160718	0.142662
Gm03	35300001	35400000	0.309887	0.278248
Gm03	35400001	35500000	0.387052	0.232532
Gm03	35500001	35600000	0.09941	0.094496
Gm03	35600001	35700000	0.25566	0.0259525
Gm03	35700001	35800000	0.229387	0.10714
Gm03	35800001	35900000	0.0403	0.04482
Gm03	35900001	36000000	0.312621	0.0521043
Gm03	36000001	36100000	0.3125	0.0340617
Gm03	36100001	36200000	0.02793	0.029968
Gm03	36200001	36300000	0.170196	0.0572875
Gm03	36300001	36400000	0.220213	0.0387175
Gm03	36400001	36500000	0.149274	0.0579958
Gm03	36500001	36600000	0.188986	0.0994091
Gm03	36600001	36700000	0.246804	0.047579
Gm03	36700001	36800000	0.15033	0.10636
Gm03	36800001	36900000	0.185643	0.16886
Gm03	36900001	37000000	0.196334	0.313092
Gm03	37000001	37100000	0.183057	0.25936
Gm03	37100001	37200000	0.433067	0.31019
Gm03	37200001	37300000	0.249407	0.200531
Gm03	37300001	37400000	0.104901	0.248916
Gm03	37400001	37500000	0.107266	0.181991
Gm03	37500001	37600000	0.12615	0.133949
Gm03	37600001	37700000	0.31001	0.151036
Gm03	37700001	37800000	0.144212	0.181195
Gm03	37800001	37900000	0.166394	0.310336
Gm03	37900001	38000000	0.243976	0.376647
Gm03	38000001	38100000	0.252814	0.275077
Gm03	38100001	38200000	0.166031	0.230166
Gm03	38200001	38300000	0.241457	0.051335
Gm03	38300001	38400000	0.498878	0.29848
Gm03	38400001	38500000	0.189662	0.255882
Gm03	38500001	38600000	0.522825	0.10658
Gm03	38600001	38700000	0.392863	0.199207
Gm03	38700001	38800000	0.273083	0.196043
Gm03	38800001	38900000	0.400926	0.06505
Gm03	38900001	39000000	0.16991	0.08842
Gm03	39000001	39100000	0.868833	0
Gm03	39100001	39200000	0.60938	0
Gm03	39200001	39300000	0.31579	0
Gm03	39300001	39400000	0.461397	0.06001
Gm03	39400001	39500000	0.429063	0.02955
Gm03	39500001	39600000	0.263347	0.00511222
Gm03	39600001	39700000	0.03496	0.164305
Gm03	39700001	39800000	0.399328	0.062762
Gm03	39800001	39900000	0.259968	0.048785
Gm03	39900001	40000000	0.393862	0.034572
Gm03	40000001	40100000	0.0114633	0.08014
Gm03	40100001	40200000	0.352886	0.0293667
Gm03	40200001	40300000	0.174663	0.15431
Gm03	40300001	40400000	0.056978	0.167401
Gm03	40400001	40500000	0.123316	0.127603
Gm03	40500001	40600000	0.105674	0.0640456
Gm03	40600001	40700000	0.0169275	0.245993
Gm03	40700001	40800000	0.0999763	0.251529
Gm03	40800001	40900000	0.130043	0.147666
Gm03	40900001	41000000	0.0384778	0.0677867
Gm03	41000001	41100000	0.0754307	0.0179864
Gm03	41100001	41200000	0.269141	0.02593
Gm03	41200001	41300000	0.0803985	0.0497015
Gm03	41300001	41400000	0.0142125	0.133375
Gm03	41400001	41500000	0.146355	0.21507
Gm03	41500001	41600000	0.295545	0.17673
Gm03	41600001	41700000	0.04718	0.0969425
Gm03	41700001	41800000	0.180746	0.09436
Gm03	41900001	42000000	0.52091	0.0398
Gm03	42000001	42100000	0.146277	0.0512467
Gm03	42100001	42200000	0.098398	0.098844
Gm03	42200001	42300000	0.302224	0.102682
Gm03	42300001	42400000	0.206777	0.14575
Gm03	42400001	42500000	0.47199	0
Gm03	42500001	42600000	0.375965	0.04046
Gm03	42600001	42700000	0.516525	0.042105
Gm03	42700001	42800000	0.33726	0.08421
Gm03	42800001	42900000	0.65365	0.01053
Gm03	42900001	43000000	0.183197	0.225587
Gm03	43000001	43100000	0.5959	0.145813
Gm03	43100001	43200000	0.00545	0.17648
Gm03	43200001	43300000	0.382468	0.251892
Gm03	43300001	43400000	0.382082	0.260757
Gm03	43400001	43500000	0.168536	0.461767
Gm03	43500001	43600000	0.185532	0.133247
Gm03	43600001	43700000	0.211065	0.05017
Gm03	43700001	43800000	0.344357	0.129227
Gm03	43800001	43900000	0.512018	0.1321
Gm03	43900001	44000000	0.55463	0.0188575
Gm03	44000001	44100000	0.158088	0.0436567
Gm03	44100001	44200000	0.284241	0.0296071
Gm03	44200001	44300000	0.60776	0.03708
Gm03	44300001	44400000	0.730903	0.02098
Gm03	44400001	44500000	0.220965	0.066535
Gm03	44500001	44600000	0.104453	0.0869286
Gm03	44600001	44700000	0.20798	0.0249025
Gm03	44700001	44800000	0.11026	0.09229
Gm03	44800001	44900000	0.142115	0.0969755
Gm03	44900001	45000000	0.159014	0.0561783
Gm03	45000001	45100000	0.102043	0.0366317
Gm03	45100001	45200000	0.16893	0.03165
Gm03	45200001	45300000	0.178599	0.0435529
Gm03	45300001	45400000	0.206233	0.00751455
Gm03	45400001	45500000	0.3533	0.04257
Gm03	45500001	45600000	0.154867	0.04157
Gm03	45600001	45700000	0.07626	0.0693
Gm03	45800001	45900000	0.350583	0.0531
Gm03	45900001	46000000	0.26881	0.0684
Gm03	46000001	46100000	0.134165	0.163291
Gm03	46100001	46200000	0.147336	0.342423
Gm03	46200001	46300000	0.0602935	0.265587
Gm03	46300001	46400000	0.265971	0.32709
Gm03	46400001	46500000	0.149351	0.269892
Gm03	46500001	46600000	0.0539362	0.289396
Gm03	46600001	46700000	0.0792071	0.244777
Gm03	46700001	46800000	0.265213	0.199777
Gm03	46800001	46900000	0.177823	0.202836
Gm03	46900001	47000000	0.427633	0.17593
Gm03	47000001	47100000	0.272	0.0757043
Gm03	47100001	47200000	0.443802	0.176158
Gm03	47200001	47300000	0.258161	0.093736
Gm03	47300001	47400000	0.178214	0.007328
Gm03	47400001	47500000	0.18792	0.0954567
Gm03	47500001	47600000	0.302037	0.1105
Gm03	47600001	47700000	0.0123	0
Gm03	47700001	47800000	0.70955	0.07895
Gm04	1	100000	0.43216	0.160946
Gm04	100001	200000	0.357513	0.0331575
Gm04	200001	300000	0.514061	0.0335775
Gm04	300001	400000	0.369714	0.040546
Gm04	400001	500000	0.159474	0.00183286
Gm04	500001	600000	0.0882675	0.000615
Gm04	600001	700000	0.43555	0.01693
Gm04	700001	800000	0.26495	0
Gm04	800001	900000	0.93424	0.0004
Gm04	900001	1000000	0.128232	0.096768
Gm04	1000001	1100000	0.127002	0.09194
Gm04	1100001	1200000	0.241007	0.104937
Gm04	1200001	1300000	0.599025	0.015355
Gm04	1300001	1400000	0.34128	0.02326
Gm04	1400001	1500000	0.354294	0.025522
Gm04	1500001	1600000	0.303315	0.069035
Gm04	1600001	1700000	0.92369	0.02062
Gm04	1700001	1800000	0.409966	0.206736
Gm04	1800001	1900000	0.30584	0
Gm04	1900001	2000000	0.459875	0
Gm04	2000001	2100000	0.282901	0.095869
Gm04	2100001	2200000	0.282366	0.049798
Gm04	2200001	2300000	0.15366	0.004118
Gm04	2300001	2400000	0.303958	0.00737
Gm04	2400001	2500000	0.181624	0.00999143
Gm04	2500001	2600000	0.14562	0.0160367
Gm04	2600001	2700000	0.205528	0.031436
Gm04	2700001	2800000	0.284797	0.296994
Gm04	2800001	2900000	0.17751	0.622288
Gm04	2900001	3000000	0.06774	0.513347
Gm04	3000001	3100000	0.262545	0.393945
Gm04	3100001	3200000	0.337118	0.450142
Gm04	3200001	3300000	0.233869	0.489443
Gm04	3300001	3400000	0.39843	0.662572
Gm04	3400001	3500000	0.181907	0.776862
Gm04	3500001	3600000	0.341954	0.783676
Gm04	3600001	3700000	0.331804	0.695747
Gm04	3700001	3800000	0.204338	0.795445
Gm04	3800001	3900000	0.04953	0.823775
Gm04	3900001	4000000	0.10939	0.70329
Gm04	4000001	4100000	0.1216	0.670186
Gm04	4100001	4200000	0.250772	0.492387
Gm04	4200001	4300000	0.21218	0.752543
Gm04	4300001	4400000	0.276393	0.52187
Gm04	4400001	4500000	0.113119	0.749096
Gm04	4500001	4600000	0.247015	0.54727
Gm04	4600001	4700000	0.095424	0.548208
Gm04	4700001	4800000	0.367993	0.55629
Gm04	4800001	4900000	0.38438	0.185726
Gm04	4900001	5000000	0.00191	0.47438
Gm04	5000001	5100000	0.185733	0.308402
Gm04	5100001	5200000	0.215718	0.026405
Gm04	5200001	5300000	0.240842	0.121218
Gm04	5300001	5400000	0.44797	0.22247
Gm04	5400001	5500000	0.40161	0.183845
Gm04	5500001	5600000	0.170618	0.0977467
Gm04	5600001	5700000	0.42678	0.10378
Gm04	5700001	5800000	0.282354	0.033946
Gm04	5900001	6000000	0.469265	0.051915
Gm04	6000001	6100000	0.339349	0.0867162
Gm04	6100001	6200000	0.56035	0.082284
Gm04	6200001	6300000	0.289697	0.0593775
Gm04	6300001	6400000	0.196582	0.0844625
Gm04	6400001	6500000	0.05753	0.23107
Gm04	6500001	6600000	0.35547	0
Gm04	6600001	6700000	0.111013	0.12592
Gm04	6700001	6800000	0.419055	0.077395
Gm04	6800001	6900000	0.285364	0.043072
Gm04	6900001	7000000	0.30736	0.0400587
Gm04	7000001	7100000	0.1467	0.0155433
Gm04	7100001	7200000	0.234055	0.140815
Gm04	7200001	7300000	0.176659	0.09303
Gm04	7300001	7400000	0.3147	0.127987
Gm04	7400001	7500000	0.449632	0.0830417
Gm04	7500001	7600000	0.502428	0.053579
Gm04	7600001	7700000	0.605879	0.0242411
Gm04	7700001	7800000	0.3116	0.046349
Gm04	7800001	7900000	0.0965075	0.07254
Gm04	7900001	8000000	0.18769	0.05422
Gm04	8000001	8100000	0.333662	0.0255723
Gm04	8100001	8200000	0.357963	0.198137
Gm04	8200001	8300000	0.197805	0.103726
Gm04	8300001	8400000	0.333622	0.172952
Gm04	8400001	8500000	0.298548	0.0219792
Gm04	8500001	8600000	0.186082	0.0408395
Gm04	8600001	8700000	0.0966681	0.0275375
Gm04	8700001	8800000	0.160195	0.0187341
Gm04	8800001	8900000	0.245366	0.03592
Gm04	8900001	9000000	0.150147	0.119614
Gm04	9000001	9100000	0.134344	0.169511
Gm04	9100001	9200000	0.107969	0.147257
Gm04	9200001	9300000	0.135759	0.159489
Gm04	9300001	9400000	0.215422	0.0526162
Gm04	9400001	9500000	0.232706	0.0896421
Gm04	9500001	9600000	0.03229	0.134813
Gm04	9600001	9700000	0.0168525	0.191318
Gm04	9700001	9800000	0.0181863	0.0889512
Gm04	9800001	9900000	0.138605	0.09351
Gm04	9900001	10000000	0.28421	0
Gm04	10000001	10100000	0.09897	0.15627
Gm04	10100001	10200000	0.13512	0.17377
Gm04	10200001	10300000	0	0.2728
Gm04	10300001	10400000	0.07888	0.177995
Gm04	10400001	10500000	0.07331	0.14326
Gm04	10600001	10700000	0.063	0.19578
Gm04	10800001	10900000	0.06115	0.19678
Gm04	10900001	11000000	0.05852	0.11288
Gm04	11000001	11100000	0.04833	0.090985
Gm04	11100001	11200000	0.349017	0.416653
Gm04	11300001	11400000	0.035875	0.01112
Gm04	11400001	11500000	0.139445	0.019305
Gm04	11500001	11600000	0.116545	0.09283
Gm04	11600001	11700000	0.09255	0.007765
Gm04	11700001	11800000	0.15518	0.01685
Gm04	11800001	11900000	0.17093	0.007045
Gm04	11900001	12000000	0.056965	0.10329
Gm04	12000001	12100000	0.11713	0.08228
Gm04	12100001	12200000	0.08967	0.03546
Gm04	12200001	12300000	0.14606	0.03256
Gm04	12300001	12400000	0.09896	0.01393
Gm04	12400001	12500000	0.06215	0.07197
Gm04	12500001	12600000	0.09619	0.00463
Gm04	12600001	12700000	0.12542	0.03356
Gm04	12700001	12800000	0	0
Gm04	13100001	13200000	0.026765	0.225905
Gm04	13200001	13300000	0.011385	0.083775
Gm04	13300001	13400000	0.0116	0.184825
Gm04	13400001	13500000	0.000135	0.058825
Gm04	13500001	13600000	0.00589	0.090965
Gm04	13600001	13700000	0.21699	0.03439
Gm04	13700001	13800000	0	0.01842
Gm04	13800001	13900000	0.126005	0.05403
Gm04	13900001	14000000	0.01304	0.025155
Gm04	14000001	14100000	0.000135	0.02753
Gm04	14100001	14200000	0.00075	0.02516
Gm04	14200001	14300000	0	0.279717
Gm04	14300001	14400000	0.11534	0.06672
Gm04	14400001	14500000	0.132275	0.15978
Gm04	14500001	14600000	0.367893	0.0451467
Gm04	14600001	14700000	0.00225	0.038705
Gm04	14700001	14800000	0.065955	0.249225
Gm04	14800001	14900000	0.071805	0.067185
Gm04	14900001	15000000	0.168517	0.0158233
Gm04	15000001	15100000	0.13684	0.12181
Gm04	15100001	15200000	0.03153	0.11226
Gm04	15200001	15300000	0.026425	0.201375
Gm04	15300001	15400000	0.03338	0.06626
Gm04	15400001	15500000	0.027105	0.158265
Gm04	15600001	15700000	0.215185	0.177645
Gm04	15700001	15800000	0.0195	0.12007
Gm04	15800001	15900000	0.0579367	0.14062
Gm04	16000001	16100000	0.13025	0.15399
Gm04	16100001	16200000	0.04188	0.28744
Gm04	16200001	16300000	0.198215	0
Gm04	16300001	16400000	0.04299	0.063175
Gm04	16400001	16500000	0.09359	0.063175
Gm04	16600001	16700000	0.100277	0.105303
Gm04	16700001	16800000	0.192005	0
Gm04	16900001	17000000	0.19026	0.12566
Gm04	17000001	17100000	0.05935	0.25834
Gm04	17100001	17200000	0.116345	0.18053
Gm04	17200001	17300000	0.170333	0.01468
Gm04	17300001	17400000	0.11929	0.0023
Gm04	17400001	17500000	0.04392	0.0241
Gm04	17500001	17600000	0.10076	0.0171425
Gm04	17600001	17700000	0.164713	0.0240033
Gm04	17700001	17800000	0.16592	0.019905
Gm04	17800001	17900000	0.392257	0.00884667
Gm04	17900001	18000000	0.124235	0.26869
Gm04	18000001	18100000	0.48354	0
Gm04	18100001	18200000	0.232353	0.276563
Gm04	18200001	18300000	0.195755	0.227125
Gm04	18300001	18400000	0.211483	0.18139
Gm04	18400001	18500000	0.23077	0.10171
Gm04	18500001	18600000	0.05339	0.14292
Gm04	18600001	18700000	0.14844	0.38349
Gm04	18700001	18800000	0.14973	0.38349
Gm04	18800001	18900000	0.124865	0.32627
Gm04	18900001	19000000	0.190263	0.344313
Gm04	19000001	19100000	0.09266	0.31164
Gm04	19100001	19200000	0.30018	0
Gm04	19200001	19300000	0.126065	0.14213
Gm04	19300001	19400000	0	0.1523
Gm04	19400001	19500000	0.10791	0.12745
Gm04	19500001	19600000	0.00043	0.16423
Gm04	19600001	19700000	0.0108	0.30172
Gm04	19700001	19800000	0.32189	0.13144
Gm04	19900001	20000000	0.55263	0
Gm04	20200001	20300000	0.003795	0.202025
Gm04	20300001	20400000	0.54533	0
Gm04	20400001	20500000	0.58745	0
Gm04	20600001	20700000	0	0.10877
Gm04	20700001	20800000	0.543605	0
Gm04	20800001	20900000	0.53388	0
Gm04	20900001	21000000	0.55188	0
Gm04	21000001	21100000	0.17074	0.10877
Gm04	21100001	21200000	0.01186	0.30172
Gm04	21200001	21300000	0.53388	0
Gm04	21400001	21500000	0	0.294
Gm04	21500001	21600000	0	0.28096
Gm04	21900001	22000000	0	0.13607
Gm04	22100001	22200000	0.00081	0.28096
Gm04	22200001	22300000	0.57165	0
Gm04	22300001	22400000	0.01186	0.30172
Gm04	22800001	22900000	0	0.11005
Gm04	23100001	23200000	0.55263	0
Gm04	23200001	23300000	0.56389	0
Gm04	23300001	23400000	0	0.12368
Gm04	23400001	23500000	0	0.13779
Gm04	23500001	23600000	0.55607	0
Gm04	23600001	23700000	0.26491	0.084095
Gm04	23700001	23800000	0.37351	0.13921
Gm04	23800001	23900000	0.35894	0.14832
Gm04	23900001	24000000	0	0.11005
Gm04	24000001	24100000	0	0.29109
Gm04	24100001	24200000	0	0.11005
Gm04	24200001	24300000	0.40784	0.0938367
Gm04	24600001	24700000	0	0.16639
Gm04	24700001	24800000	0	0.144
Gm04	24800001	24900000	0.136095	0.07485
Gm04	24900001	25000000	0.000393333	0.18793
Gm04	25000001	25100000	0.19122	0.30172
Gm04	25100001	25200000	0.006035	0.14462
Gm04	25200001	25300000	0.30515	0
Gm04	25400001	25500000	0.12004	0.12004
Gm04	25500001	25600000	0.00067	0.15571
Gm04	25600001	25700000	0.067295	0.138445
Gm04	25700001	25800000	0.12004	0.11871
Gm04	26100001	26200000	0.01538	0.18523
Gm04	26200001	26300000	0	0.14091
Gm04	26300001	26400000	0.02427	0.15456
Gm04	26500001	26600000	0.581085	0
Gm04	26600001	26700000	0.18137	0.059355
Gm04	26700001	26800000	0.18256	0.12004
Gm04	26800001	26900000	0.54533	0
Gm04	27000001	27100000	0.101945	0.12829
Gm04	27100001	27200000	0.39264	0
Gm04	27200001	27300000	0.0679933	0.0916067
Gm04	27500001	27600000	0	0.02853
Gm04	27600001	27700000	0	0.024095
Gm04	27700001	27800000	0.289735	0.016065
Gm04	27800001	27900000	0.22136	0.16294
Gm04	27900001	28000000	0.08679	0
Gm04	28000001	28100000	0.170773	0.20941
Gm04	28100001	28200000	0.21041	0
Gm04	28200001	28300000	0.265775	0.092035
Gm04	28300001	28400000	0	0.35618
Gm04	28400001	28500000	0.31304	0.241985
Gm04	28600001	28700000	0.09762	0.16033
Gm04	28700001	28800000	0.11916	0.15105
Gm04	28800001	28900000	0.29476	0.08749
Gm04	28900001	29000000	0.3221	0.079875
Gm04	29000001	29100000	0.08411	0.15389
Gm04	29100001	29200000	0.47642	0.01053
Gm04	29200001	29300000	0.45119	0.01053
Gm04	29300001	29400000	0.15546	0.16445
Gm04	29500001	29600000	0.22156	0.00428
Gm04	29600001	29700000	0.097065	0.06541
Gm04	29700001	29800000	0.16582	0.00218
Gm04	29800001	29900000	0.079015	0.068355
Gm04	29900001	30000000	0.14732	0.00216
Gm04	30000001	30100000	0.01965	0.11005
Gm04	30100001	30200000	0.101515	0.05633
Gm04	30200001	30300000	0.0616	0.13042
Gm04	30300001	30400000	0.0382	0.16287
Gm04	30400001	30500000	0.155175	0.004905
Gm04	30500001	30600000	0.12879	0.00416
Gm04	30600001	30700000	0.1578	0.00218
Gm04	30700001	30800000	0.1623	0.00218
Gm04	30800001	30900000	0.104875	0.0726
Gm04	30900001	31000000	0.23904	0.00218
Gm04	31000001	31100000	0.16279	0.00204
Gm04	31200001	31300000	0.16546	0.004095
Gm04	31300001	31400000	0.1623	0.00416
Gm04	31400001	31500000	0.16279	0.00204
Gm04	31500001	31600000	0.1515	0.00218
Gm04	31600001	31700000	0.16956	0.12686
Gm04	31700001	31800000	0.03758	0.24492
Gm04	31800001	31900000	0.05714	0.13249
Gm04	31900001	32000000	0.246343	0.05155
Gm04	32000001	32100000	0.149375	0.002205
Gm04	32100001	32200000	0.02903	0.12686
Gm04	32200001	32300000	0.07926	0.15951
Gm04	32300001	32400000	0.04093	0.14104
Gm04	32400001	32500000	0.01474	0.14104
Gm04	32600001	32700000	0.06436	0.13042
Gm04	32700001	32800000	0.16567	0.11035
Gm04	32800001	32900000	0.15185	0.03137
Gm04	32900001	33000000	0.094725	0.078455
Gm04	33000001	33100000	0.55701	0.00069
Gm04	33200001	33300000	0.1812	0.14985
Gm04	33300001	33400000	0	0.38349
Gm04	33400001	33500000	0.437735	0.08435
Gm04	33500001	33600000	0.10114	0.153515
Gm04	33600001	33700000	0.58587	0.00553
Gm04	33700001	33800000	0	0.45096
Gm04	33800001	33900000	0.80579	0
Gm04	34000001	34100000	0.19253	0
Gm04	34200001	34300000	0.22477	0
Gm04	34400001	34500000	0.30247	0
Gm04	34600001	34700000	0.31108	0
Gm04	34800001	34900000	0.306805	0.086105
Gm04	34900001	35000000	0.43515	0.01053
Gm04	35000001	35100000	0.16962	0.14862
Gm04	35100001	35200000	0.195075	0.17155
Gm04	35200001	35300000	0.309975	0.096445
Gm04	35400001	35500000	0.282495	0.09658
Gm04	35500001	35600000	0.249765	0.07626
Gm04	35800001	35900000	0.36422	0.29483
Gm04	35900001	36000000	0.08551	0.17155
Gm04	36000001	36100000	0.321355	0.07515
Gm04	36100001	36200000	0.25183	0.079875
Gm04	36200001	36300000	0.253675	0.076975
Gm04	36300001	36400000	0.26726	0.246297
Gm04	36400001	36500000	0.18624	0.27895
Gm04	36500001	36600000	0.17297	0.26976
Gm04	36600001	36700000	0.287935	0.23702
Gm04	36700001	36800000	0	0.26225
Gm04	36800001	36900000	0	0
Gm04	36900001	37000000	0.00354	0.14875
Gm04	37000001	37100000	0.117285	0.282635
Gm04	37100001	37200000	0.09465	0.00895
Gm04	37200001	37300000	0	0.226725
Gm04	37300001	37400000	0.0479	0.12962
Gm04	37400001	37500000	0.0455233	0.168183
Gm04	37500001	37600000	0.023515	0.1032
Gm04	37600001	37700000	0.055365	0.176935
Gm04	37700001	37800000	0.03986	0.201843
Gm04	37800001	37900000	0.01877	0.22397
Gm04	38000001	38100000	0.0303	0.25694
Gm04	38100001	38200000	0.340305	0.122115
Gm04	38200001	38300000	0.0578	0.191425
Gm04	38300001	38400000	0.141767	0.318917
Gm04	38400001	38500000	0.00111	0.16707
Gm04	38500001	38600000	0.01075	0.26633
Gm04	38800001	38900000	0	0.09321
Gm04	38900001	39000000	0.34396	0
Gm04	39000001	39100000	0.072115	0.124832
Gm04	39100001	39200000	0.09473	0.19261
Gm04	39200001	39300000	0.04773	0.027515
Gm04	39300001	39400000	0.337135	0.098455
Gm04	39400001	39500000	0.3104	0.12166
Gm04	39500001	39600000	0.152463	0.0895233
Gm04	39600001	39700000	0.31241	0.0524667
Gm04	39700001	39800000	0.329345	0.07369
Gm04	39800001	39900000	0.04996	0.16274
Gm04	39900001	40000000	0.68112	0.1308
Gm04	40300001	40400000	0.116585	0.08713
Gm04	40400001	40500000	0.365355	0.173685
Gm04	40500001	40600000	0.373359	0.16177
Gm04	40600001	40700000	0.126846	0.137421
Gm04	40700001	40800000	0.382727	0.132807
Gm04	40800001	40900000	0.245964	0.081954
Gm04	40900001	41000000	0.0996929	0.300967
Gm04	41000001	41100000	0.161717	0.15516
Gm04	41100001	41200000	0.80179	0
Gm04	41200001	41300000	0.48381	0.008193
Gm04	41300001	41400000	0.414872	0.064872
Gm04	41400001	41500000	0.286627	0.082645
Gm04	41500001	41600000	0.363376	0.0990836
Gm04	41600001	41700000	0.222028	0.104746
Gm04	41700001	41800000	0.410056	0.0947557
Gm04	41800001	41900000	0.370009	0.0966167
Gm04	41900001	42000000	0.469196	0.093794
Gm04	42000001	42100000	0.32052	0.088848
Gm04	42100001	42200000	0.149857	0.081777
Gm04	42200001	42300000	0.113667	0.0535883
Gm04	42300001	42400000	0.36549	0.02677
Gm04	42400001	42500000	0.33465	0.05678
Gm04	42500001	42600000	0.88577	0
Gm04	42600001	42700000	0.877507	0
Gm04	42700001	42800000	0.304939	0.170588
Gm04	42800001	42900000	0.181776	0.180426
Gm04	42900001	43000000	0.222595	0.329619
Gm04	43000001	43100000	0.125571	0.254353
Gm04	43100001	43200000	0.13637	0.232938
Gm04	43200001	43300000	0.214349	0.0924086
Gm04	43300001	43400000	0.04333	0.17402
Gm04	43400001	43500000	0.606127	0.0152033
Gm04	43500001	43600000	0.23783	0.172652
Gm04	43600001	43700000	0.218757	0.0295755
Gm04	43700001	43800000	0.141191	0.0330471
Gm04	43800001	43900000	0.113639	0.0781036
Gm04	43900001	44000000	0.354527	0.142097
Gm04	44000001	44100000	0.191832	0.12117
Gm04	44100001	44200000	0.258871	0.00862105
Gm04	44200001	44300000	0.321597	0.0172275
Gm04	44300001	44400000	0.363284	0.01171
Gm04	44400001	44500000	0.55137	0.03202
Gm04	44500001	44600000	0.24555	0.07505
Gm04	44600001	44700000	0.21759	0
Gm04	44700001	44800000	0.08324	0.144507
Gm04	44800001	44900000	0.474333	0.22863
Gm04	44900001	45000000	0.498082	0.0793375
Gm04	45000001	45100000	0.379278	0.118046
Gm04	45100001	45200000	0.126218	0.0865777
Gm04	45200001	45300000	0.116117	0.019797
Gm04	45300001	45400000	0.235268	0.299934
Gm04	45400001	45500000	0.427036	0.107822
Gm04	45500001	45600000	0.280783	0.266464
Gm04	45600001	45700000	0.514073	0.140553
Gm04	45700001	45800000	0.718448	0.036465
Gm04	45800001	45900000	0.533877	0.0143333
Gm04	45900001	46000000	0.216037	0.043695
Gm04	46000001	46100000	0.312144	0.06298
Gm04	46100001	46200000	0.30423	0.07623
Gm04	46200001	46300000	0.177094	0.0943171
Gm04	46300001	46400000	0.153666	0.0682408
Gm04	46400001	46500000	0.08901	0.0346883
Gm04	46500001	46600000	0.330001	0.0670878
Gm04	46600001	46700000	0.08058	0.10692
Gm04	46700001	46800000	0.215678	0.0801607
Gm04	46800001	46900000	0.143203	0.153254
Gm04	46900001	47000000	0.2242	0.0216478
Gm04	47000001	47100000	0.177937	0.184462
Gm04	47100001	47200000	0.211567	0.0826867
Gm04	47200001	47300000	0.129975	0.0273025
Gm04	47300001	47400000	0.221603	0.0317286
Gm04	47400001	47500000	0.190077	0.199028
Gm04	47500001	47600000	0.30767	0.1341
Gm04	47600001	47700000	0.051816	0.187408
Gm04	47700001	47800000	0.007495	0.0439133
Gm04	47800001	47900000	0.05379	0.14883
Gm04	47900001	48000000	0.124685	0.0702283
Gm04	48000001	48100000	0.173874	0.114374
Gm04	48100001	48200000	0.0560227	0.0721391
Gm04	48200001	48300000	0.288042	0.0978633
Gm04	48300001	48400000	0.239588	0.083045
Gm04	48400001	48500000	0.456451	0
Gm04	48500001	48600000	0.23347	0.04801
Gm04	48600001	48700000	0.48808	0.119873
Gm04	48700001	48800000	0.292164	0.06934
Gm04	48800001	48900000	0.181295	0.00766727
Gm04	48900001	49000000	0.52733	0.11011
Gm04	49000001	49100000	0.056285	0.2751
Gm04	49100001	49200000	0.619703	0.04764
Gm05	100001	200000	0.4357	0.00682
Gm05	200001	300000	0.20059	0.068218
Gm05	300001	400000	0	0
Gm05	400001	500000	0.30617	0.00192
Gm05	500001	600000	0.14855	0
Gm05	600001	700000	0.153953	0.0300261
Gm05	700001	800000	0.179085	0.048675
Gm05	800001	900000	0.475796	0.0253229
Gm05	900001	1000000	0.11015	0.016472
Gm05	1000001	1100000	0.146849	0.0197466
Gm05	1100001	1200000	0.12843	0.00878923
Gm05	1200001	1300000	0.182644	0.00389333
Gm05	1300001	1400000	0.209606	0.0409744
Gm05	1400001	1500000	0.130907	0.0101565
Gm05	1500001	1600000	0.229522	0.0383826
Gm05	1600001	1700000	0.103155	0.0534875
Gm05	1700001	1800000	0.273045	0.0729188
Gm05	1800001	1900000	0.163454	0.196237
Gm05	1900001	2000000	0.179545	0.266725
Gm05	2000001	2100000	0.212079	0.17246
Gm05	2100001	2200000	0.495897	0.054325
Gm05	2200001	2300000	0.72674	0.02481
Gm05	2300001	2400000	0.282538	0.144196
Gm05	2400001	2500000	0.04255	0.173385
Gm05	2500001	2600000	0.24006	0.103827
Gm05	2600001	2700000	0.139807	0.0647111
Gm05	2700001	2800000	0.148682	0.05578
Gm05	2800001	2900000	0.579424	0.0618371
Gm05	2900001	3000000	0.105675	0.0355275
Gm05	3000001	3100000	0.449881	0.0393744
Gm05	3100001	3200000	0.19187	0.043966
Gm05	3200001	3300000	0.442945	0
Gm05	3400001	3500000	0.171326	0.18034
Gm05	3500001	3600000	0.380548	0.199482
Gm05	3600001	3700000	0.360225	0.23897
Gm05	3700001	3800000	0.418982	0.013695
Gm05	3800001	3900000	0.409647	0.0105267
Gm05	3900001	4000000	0.382092	0.21864
Gm05	4000001	4100000	0.398403	0.0914067
Gm05	4100001	4200000	0.829183	0
Gm05	4200001	4300000	0.80308	0
Gm05	4300001	4400000	0.856673	0
Gm05	4400001	4500000	0.92372	0
Gm05	4500001	4600000	0.953227	0
Gm05	4600001	4700000	0.68524	0
Gm05	4700001	4800000	0.74394	0
Gm05	4800001	4900000	0.855692	0
Gm05	4900001	5000000	0.81765	0
Gm05	5000001	5100000	0.62296	0
Gm05	5100001	5200000	0.510907	0.00306
Gm05	5200001	5300000	0.93473	0.01036
Gm05	5300001	5400000	0.76245	0
Gm05	5400001	5500000	0.88142	0
Gm05	5500001	5600000	0.804397	0
Gm05	5600001	5700000	0.618883	0
Gm05	5800001	5900000	0.631877	0
Gm05	5900001	6000000	0.590126	0
Gm05	6000001	6100000	0.67749	0
Gm05	6100001	6200000	0.63276	0
Gm05	6200001	6300000	0.732165	0
Gm05	6300001	6400000	0.77752	0
Gm05	6400001	6500000	0.709357	0
Gm05	6500001	6600000	0.6991	0
Gm05	6600001	6700000	0.64763	0
Gm05	6700001	6800000	0.62619	0
Gm05	6800001	6900000	0.61171	0
Gm05	7100001	7200000	0.79628	0
Gm05	7200001	7300000	0.79873	0
Gm05	7300001	7400000	0.61694	0
Gm05	7400001	7500000	0.13504	0.06521
Gm05	7500001	7600000	0.29498	0.0852033
Gm05	7600001	7700000	0.25614	0.013015
Gm05	7700001	7800000	0.32628	0.05044
Gm05	7800001	7900000	0.0650575	0.092165
Gm05	7900001	8000000	0.249115	0.039495
Gm05	8000001	8100000	0.434805	0.116898
Gm05	8100001	8200000	0.204268	0.0605833
Gm05	8200001	8300000	0.212715	0.360965
Gm05	8400001	8500000	0.241608	0.222202
Gm05	8500001	8600000	0.215754	0.208206
Gm05	8600001	8700000	0.103796	0.0521506
Gm05	8700001	8800000	0.153217	0.026131
Gm05	8800001	8900000	0.173973	0.0588918
Gm05	8900001	9000000	0.0729537	0.06617
Gm05	9000001	9100000	0.230705	0.134205
Gm05	9100001	9200000	0.071235	0.15072
Gm05	9200001	9300000	0.7686	0
Gm05	9400001	9500000	0.46304	0
Gm05	9900001	10000000	0.957	0
Gm05	10200001	10300000	0.92458	0
Gm05	10600001	10700000	0.6187	0
Gm05	10700001	10800000	0.81196	0
Gm05	10800001	10900000	0.8148	0
Gm05	10900001	11000000	0.6199	0
Gm05	11000001	11100000	0.467445	0
Gm05	11100001	11200000	0.27188	0
Gm05	11200001	11300000	0.7785	0
Gm05	11300001	11400000	0.32981	0
Gm05	11400001	11500000	0.5683	0
Gm05	11700001	11800000	0.37275	0
Gm05	11800001	11900000	0.59869	0
Gm05	11900001	12000000	0.94649	0
Gm05	12000001	12100000	0.58907	0
Gm05	12100001	12200000	0.6018	0
Gm05	12700001	12800000	0.59376	0
Gm05	12900001	13000000	0.176585	0.0212
Gm05	13100001	13200000	0.31256	0
Gm05	13700001	13800000	0.925	0
Gm05	14200001	14300000	0.59096	0
Gm05	14300001	14400000	0.80863	0.000115
Gm05	14400001	14500000	0.94708	0
Gm05	14600001	14700000	0.94649	0
Gm05	14700001	14800000	0.73174	0
Gm05	15000001	15100000	0.732297	0
Gm05	15100001	15200000	0.94368	0
Gm05	15300001	15400000	0.94404	0
Gm05	15400001	15500000	0.19049	0.07927
Gm05	15500001	15600000	0.94649	0
Gm05	15700001	15800000	0.94621	0.00011
Gm05	15800001	15900000	0.94649	0
Gm05	15900001	16000000	0.63071	0
Gm05	16000001	16100000	0.661255	0
Gm05	16300001	16400000	0.94678	0
Gm05	17500001	17600000	0.86303	0
Gm05	17600001	17700000	0.87051	0
Gm05	17900001	18000000	0.84795	0
Gm05	18200001	18300000	0.40021	0
Gm05	18300001	18400000	0.957	0
Gm05	18400001	18500000	0.886225	0
Gm05	18600001	18700000	0.83527	0
Gm05	19100001	19200000	0.93468	0.00011
Gm05	19400001	19500000	0.93465	0
Gm05	19500001	19600000	0.93539	0
Gm05	23500001	23600000	0.940795	5.5e-05
Gm05	23700001	23800000	0.588785	0
Gm05	23900001	24000000	0.34041	0.0284
Gm05	24100001	24200000	0.50896	0
Gm05	24400001	24500000	0.45481	0
Gm05	24600001	24700000	0	0
Gm05	24900001	25000000	0.100655	0
Gm05	25000001	25100000	0.66483	0
Gm05	25300001	25400000	0.16661	0
Gm05	25500001	25600000	0.50692	0
Gm05	25600001	25700000	0.64698	0
Gm05	25700001	25800000	0.272	0
Gm05	25900001	26000000	0.50551	0
Gm05	26000001	26100000	0.6114	0
Gm05	26200001	26300000	0.724765	0
Gm05	26500001	26600000	0.73786	0
Gm05	26600001	26700000	0.51827	0
Gm05	26700001	26800000	0.255048	0.009188
Gm05	26900001	27000000	0.34246	0
Gm05	27000001	27100000	0.34931	0.02775
Gm05	27100001	27200000	0.494875	0.013875
Gm05	27200001	27300000	0.256005	0.072105
Gm05	27300001	27400000	0.412027	0.008285
Gm05	27400001	27500000	0.33103	0
Gm05	27500001	27600000	0.306027	0.0161333
Gm05	27600001	27700000	0.149535	0.01492
Gm05	27700001	27800000	0.151895	0.04708
Gm05	27800001	27900000	0.38193	0.023425
Gm05	27900001	28000000	0.00695	0.06538
Gm05	28000001	28100000	0.155532	0.062998
Gm05	28100001	28200000	0.4066	0.01827
Gm05	28200001	28300000	0.09584	0.06674
Gm05	28300001	28400000	0.29413	0.039305
Gm05	28400001	28500000	0.0832925	0.0508675
Gm05	28500001	28600000	0.239675	0.0265625
Gm05	28600001	28700000	0.299555	0.069
Gm05	28700001	28800000	0.258574	0.001562
Gm05	28800001	28900000	0.295858	0.00685
Gm05	28900001	29000000	0.32575	0.01498
Gm05	29000001	29100000	0.800985	0.02222
Gm05	29100001	29200000	0.47808	0
Gm05	29300001	29400000	0.385583	0.0782
Gm05	29400001	29500000	0.46044	0.129535
Gm05	29600001	29700000	0.387507	0
Gm05	29700001	29800000	0.549664	0.031578
Gm05	29800001	29900000	0.882785	0
Gm05	29900001	30000000	0.282995	0
Gm05	30000001	30100000	0.27676	0.078895
Gm05	30100001	30200000	0.27516	0.157047
Gm05	30200001	30300000	0.480185	0.0135625
Gm05	30300001	30400000	0.4131	0
Gm05	30400001	30500000	0.423202	0
Gm05	30500001	30600000	0.11091	0.11895
Gm05	30600001	30700000	0.762655	0
Gm05	30700001	30800000	0.379057	0.120253
Gm05	30800001	30900000	0.563235	0.0484417
Gm05	30900001	31000000	0.1843	0.294766
Gm05	31000001	31100000	0.195647	0.103709
Gm05	31100001	31200000	0.131172	0.19855
Gm05	31200001	31300000	0.147666	0.331269
Gm05	31300001	31400000	0.110729	0.115112
Gm05	31400001	31500000	0.163764	0.119286
Gm05	31500001	31600000	0.118691	0.155621
Gm05	31600001	31700000	0.131486	0.0839645
Gm05	31700001	31800000	0.072276	0.16515
Gm05	31800001	31900000	0.06844	0.09599
Gm05	31900001	32000000	0.139307	0.09142
Gm05	32000001	32100000	0.10994	0.175293
Gm05	32100001	32200000	0.35183	0.0514067
Gm05	32300001	32400000	0.343067	0.144793
Gm05	32400001	32500000	0.74201	0.01036
Gm05	32500001	32600000	0.262463	0.00849667
Gm05	32600001	32700000	0.17073	0.0409382
Gm05	32700001	32800000	0.168122	0.07352
Gm05	32800001	32900000	0.10349	0.20215
Gm05	32900001	33000000	0.119493	0.0607644
Gm05	33000001	33100000	0.186501	0.166356
Gm05	33100001	33200000	0.287633	0.158723
Gm05	33200001	33300000	0.468355	0.141148
Gm05	33300001	33400000	0.398081	0.13617
Gm05	33400001	33500000	0.470387	0.09247
Gm05	33500001	33600000	0.322027	0.0433233
Gm05	33600001	33700000	0.152576	0.0550344
Gm05	33700001	33800000	0.187304	0.0837521
Gm05	33800001	33900000	0.222013	0.114643
Gm05	33900001	34000000	0.291957	0.192335
Gm05	34000001	34100000	0.200132	0.105249
Gm05	34100001	34200000	0.331791	0.106744
Gm05	34200001	34300000	0.484765	0.115175
Gm05	34300001	34400000	0.45288	0.136452
Gm05	34400001	34500000	0.25645	0.0632013
Gm05	34500001	34600000	0.03065	0.0654533
Gm05	34600001	34700000	0.238987	0.085027
Gm05	34700001	34800000	0.116266	0.0511011
Gm05	34800001	34900000	0.212268	0.0568986
Gm05	34900001	35000000	0.0275167	0.110638
Gm05	35000001	35100000	0.217473	0.158607
Gm05	35100001	35200000	0.0886225	0.04359
Gm05	35200001	35300000	0.170488	0.0165167
Gm05	35300001	35400000	0.120213	0.000132
Gm05	35400001	35500000	0.435097	0.0239767
Gm05	35500001	35600000	0.09827	0.0443529
Gm05	35600001	35700000	0.158205	0.117105
Gm05	35700001	35800000	0.307879	0.164319
Gm05	35800001	35900000	0.293484	0.0336012
Gm05	35900001	36000000	0.154397	0.0755633
Gm05	36000001	36100000	0.276948	0.214384
Gm05	36100001	36200000	0.32294	0.152704
Gm05	36200001	36300000	0.217702	0.126167
Gm05	36300001	36400000	0.293586	0.141332
Gm05	36400001	36500000	0.288677	0.152128
Gm05	36500001	36600000	0.212846	0.271836
Gm05	36600001	36700000	0.120466	0.0891229
Gm05	36700001	36800000	0.07413	0.0989944
Gm05	36800001	36900000	0.186817	0.19008
Gm05	36900001	37000000	0.135632	0.063838
Gm05	37000001	37100000	0.180033	0.109101
Gm05	37100001	37200000	0.209813	0.100414
Gm05	37200001	37300000	0.113517	0.00242778
Gm05	37300001	37400000	0.138568	0.022675
Gm05	37400001	37500000	0.132137	0.06224
Gm05	37500001	37600000	0.123811	0.0495707
Gm05	37600001	37700000	0.22264	0.013234
Gm05	37700001	37800000	0.130608	0.0147236
Gm05	37800001	37900000	0.112688	0.0273177
Gm05	37900001	38000000	0.141885	0.00235611
Gm05	38000001	38100000	0.20983	0.0242823
Gm05	38100001	38200000	0.28195	0
Gm05	38200001	38300000	0.47572	0.343983
Gm05	38400001	38500000	0.159139	0.318709
Gm05	38500001	38600000	0.079175	0.381635
Gm05	38600001	38700000	0.275032	0.110333
Gm05	38700001	38800000	0.0999435	0.0358371
Gm05	38800001	38900000	0.0820333	0.0102411
Gm05	38900001	39000000	0.147095	0.06331
Gm05	39000001	39100000	0.100723	0.0503781
Gm05	39100001	39200000	0.361762	0.100862
Gm05	39200001	39300000	0.395235	0.100906
Gm05	39300001	39400000	0.121959	0.212657
Gm05	39400001	39500000	0.134065	0.111375
Gm05	39500001	39600000	0.122308	0.0636994
Gm05	39600001	39700000	0.233251	0.02514
Gm05	39700001	39800000	0.166138	0.063192
Gm05	39800001	39900000	0.176604	0.121071
Gm05	39900001	40000000	0.220321	0.238043
Gm05	40000001	40100000	0.144072	0.072449
Gm05	40100001	40200000	0.0488	0.153297
Gm05	40200001	40300000	0.213754	0.0866557
Gm05	40300001	40400000	0.111224	0.153485
Gm05	40400001	40500000	0.0618176	0.156232
Gm05	40500001	40600000	0.202291	0.219878
Gm05	40600001	40700000	0.0852327	0.102045
Gm05	40700001	40800000	0.0610391	0.0729491
Gm05	40800001	40900000	0.121617	0.0304228
Gm05	40900001	41000000	0.0974107	0.0267136
Gm05	41000001	41100000	0.116617	0.014094
Gm05	41100001	41200000	0.117341	0.0336213
Gm05	41200001	41300000	0.0947883	0.0301372
Gm05	41300001	41400000	0.108034	0.0404089
Gm05	41400001	41500000	0.0544841	0.0838024
Gm05	41500001	41600000	0.0933843	0.0297129
Gm05	41600001	41700000	0.0490589	0.0646822
Gm05	41700001	41800000	0.126346	0.0193822
Gm05	41800001	41900000	0.259993	0.11954
Gm05	41900001	42000000	0.11754	0.0257014
Gm06	1	100000	0.029365	0.403995
Gm06	100001	200000	0.03291	0.312975
Gm06	200001	300000	0.47355	0.02106
Gm06	300001	400000	0.39764	0.34991
Gm06	400001	500000	0.004495	0.24001
Gm06	500001	600000	0.099462	0.184014
Gm06	600001	700000	0.166088	0.21828
Gm06	700001	800000	0.283058	0.387224
Gm06	800001	900000	0.288396	0.317386
Gm06	900001	1000000	0.127077	0.21905
Gm06	1000001	1100000	0.246193	0.297467
Gm06	1100001	1200000	0.105272	0.042312
Gm06	1200001	1300000	0.125178	0.169832
Gm06	1300001	1400000	0.32657	0.0620733
Gm06	1400001	1500000	0.0678978	0.114109
Gm06	1500001	1600000	0.4532	0.04996
Gm06	1600001	1700000	0.335213	0.118513
Gm06	1700001	1800000	0.242943	0.0802075
Gm06	1800001	1900000	0.45213	0.141275
Gm06	1900001	2000000	0.5336	0.05185
Gm06	2000001	2100000	0.45289	0.0800429
Gm06	2100001	2200000	0.331308	0.215482
Gm06	2200001	2300000	0.607065	0.226945
Gm06	2300001	2400000	0.337703	0.133185
Gm06	2400001	2500000	0.318258	0.0681025
Gm06	2500001	2600000	0.250455	0.0118575
Gm06	2600001	2700000	0	0.28275
Gm06	2700001	2800000	0.00588333	0.28697
Gm06	2900001	3000000	0.249546	0.283906
Gm06	3000001	3100000	0.00562	0.41873
Gm06	3100001	3200000	0.130915	0.19613
Gm06	3200001	3300000	0.520053	0.133593
Gm06	3300001	3400000	0.169699	0.0580822
Gm06	3400001	3500000	0.136057	0.00264143
Gm06	3500001	3600000	0.20584	0.0283
Gm06	3600001	3700000	0.222501	0.116773
Gm06	3700001	3800000	0.50719	0.12698
Gm06	3800001	3900000	0.422013	0.0583967
Gm06	3900001	4000000	0.01324	0.0313
Gm06	4000001	4100000	0.37546	0.033465
Gm06	4100001	4200000	0.208544	0.508462
Gm06	4200001	4300000	0.278478	0.309208
Gm06	4300001	4400000	0.0888583	0.440057
Gm06	4400001	4500000	0.21481	0.07973
Gm06	4500001	4600000	0.43712	0.24549
Gm06	4600001	4700000	0	0.02048
Gm06	4700001	4800000	0.289823	0.110173
Gm06	4800001	4900000	0.48482	0.10908
Gm06	4900001	5000000	0.36907	0.0107267
Gm06	5000001	5100000	0.0111667	0.0226533
Gm06	5100001	5200000	0.0878225	0.216172
Gm06	5200001	5300000	0.114498	0.410067
Gm06	5300001	5400000	0.0212733	0.472983
Gm06	5400001	5500000	0.18071	0.359488
Gm06	5500001	5600000	0.115867	0.130193
[truncated: 5,846 more rows]
